# Supplementary material for: Perceptions of Scholars in the Field of Economics on Co-Authorship Associations: Evidence from an International Survey
Source: PLoS One. 2016 Jun 20;11(6):e0157633. doi: 10.1371/journal.pone.0157633 (PMC4913925; doi:10.1371/journal.pone.0157633)
Supplement: S1 Data — (XLSX) [file pone.0157633.s002.xlsx]

## Sheet: econ
date_time_respond	age	nationality	country_workplace	working_abroad	continent	gender	maritalstatus	qualification	institution_of_work	yearsofservice_present	professional_position	proportion_coauthored	benefits_qualityofpaper	benefits_increaseinpublication	benefits_divisionlabour	benefits_mutualgain_expertise	benefits_knowcolleague	benefits_junior	benefits_mentorbysenior	benefits_international	benefits_sharing_researchcosts	benefits_multidisciplinary	benefits_largeinternational_crosscountry	benefits_furthernetworks	relationship_mentor_writepaper	relationship_mentor_collectdata	relationship_mentor_analyzing	relationship_mentor_designing	relationship_mentor_revising	relationship_mentor_reviewing	relationship_mentor_originalidea	relationship_colleague_writepaper	relationship_colleague_collectdata	relationship_colleague_analyzing	relationship_colleague_designing	relationship_colleague_revising	relationship_colleague_reviewing	relationship_colleague_originalidea	authororder_significantcontribution	authororder_alphabet_equalcontribution	authororder_alphabet_nosignificant	preference_nationality	preference_gender	preference_ethnicity	preference_higherrank	preference_equalacademicrank	preference_juniors	preference_department	preference_friends
2015-05-11 22:54:55	46 - 55	United Kingdom	United Kingdom	No	Europe	Female	Married	Masters	University	6 - 10 years	Professor	About two-third	Very Important	Not Important	Slightly Important	Very Important	Important	Very Important	Slightly Important	Very Important	Not Important	Very Important	Very Important	Slightly Important	Very Important	Very Important	Very Important	Very Important	Very Important	Very Important	Very Important	Very Important	Very Important	Very Important	Very Important	Very Important	Very Important	Very Important	In all my papers	In none of my papers	In none of my papers	Never	Never	Never	Never	Never	Never	Never	Never
2015-05-11 23:21:44	less than 35	France	France	No	Europe	Female	Other	Masters	University	1 - 5 years	Post Doc	All papers	Important	Important	Not Important	Important	Slightly Important	Important	Important	Important	Slightly Important	Very Important	Important	Important	Slightly Important	Slightly Important	Important	Important	Important	Slightly Important	Slightly Important	Slightly Important	Slightly Important	Important	Important	Important	Slightly Important	Slightly Important	In all my papers	In none of my papers	In none of my papers	Never	Never	Never	Most of the time	Never	Never	Never	Never
2015-05-11 23:42:15	56 and above	United Kingdom	United Kingdom	No	Europe	Male	Married	Masters	University	More than 10 years	Professor	Almost all papers	Very Important	Slightly Important	Important	Very Important	Slightly Important	Slightly Important	Not Important	Slightly Important	Not Important	Slightly Important	Slightly Important	Slightly Important	Important	Important	Important	Important	Important	Important	Very Important	Important	Important	Important	Important	Important	Important	Very Important	In none of my papers	In about two-third of my papers	In about two-third of my papers	Sometimes	Sometimes	Sometimes	Sometimes	Sometimes	Sometimes	Sometimes	Sometimes
2015-06-11 00:18:23	56 and above	USA	USA	No	North America	Male	Married	Masters	University	More than 10 years	Professor	About two-third	Very Important	Slightly Important	Very Important	Very Important	Very Important	Very Important	Not Important	Slightly Important	Important	Important	Slightly Important	Important	Very Important	Very Important	Very Important	Very Important	Very Important	Very Important	Very Important	Very Important	Very Important	Very Important	Very Important	Very Important	Very Important	Very Important	In about one-third of my papers	In about two-third of my papers	In very few of my papers	Never	Never	Never	Never	Never	Never	Never	Never
2015-06-11 00:20:33	35 - 45	Spain	Spain	No	Europe	Male	Married	Masters	University	More than 10 years	Associate Professor	Almost all papers	Important	Important	Very Important	Very Important	Slightly Important	Important	Slightly Important	Important	Not Important	Important	Slightly Important	Important	Important	Important	Important	Very Important	Very Important	Important	Important	Important	Important	Important	Important	Very Important	Important	Important	In almost all my papers	In about one-third of my papers	In very few of my papers	Sometimes	Never	Never	Never	Never	Most of the time	Never	Sometimes
2015-06-11 00:30:07	56 and above	USA	USA	No	North America	Male	Single	Masters	Other	More than 10 years	Other	None. All have been solo written	Slightly Important	Not Important	Slightly Important	Not Important	Slightly Important	Important	Slightly Important	Important	Slightly Important	Slightly Important	Slightly Important	Slightly Important	Very Important	Important	Important	Very Important	Slightly Important	Slightly Important	Very Important	Important	Slightly Important	Slightly Important	Important	Slightly Important	Slightly Important	Important	In very few of my papers	In all my papers	In very few of my papers	Never	Never	Never	Never	Never	Sometimes	Never	Sometimes
2015-06-11 00:42:27	less than 35	USA	Canada	Yes	North America	Male	Married	Masters	University	1 - 5 years	Assistant Professor	All papers	Very Important	Very Important	Very Important	Important	Not Important	Not Important	Important	Not Important	Slightly Important	Not Important	Not Important	Important	Important	Important	Important	Important	Important	Important	Important	Very Important	Slightly Important	Important	Very Important	Very Important	Slightly Important	Very Important	In none of my papers	In all my papers	In none of my papers	Never	Never	Never	Sometimes	Never	Sometimes	Sometimes	Sometimes
2015-06-11 00:42:29	35 - 45	Germany	Germany	No	Europe	Male	Married	Masters	University	1 - 5 years	Assistant Professor	Almost all papers	Very Important	Very Important	Very Important	Slightly Important	Slightly Important	Important	Important	Slightly Important	Slightly Important	Important	Not Important	Not Important	Very Important	Slightly Important	Important	Very Important	Very Important	Not Important	Important	Very Important	Important	Important	Slightly Important	Slightly Important	Slightly Important	Important	In almost all my papers	In very few of my papers	In none of my papers	Sometimes	Never	Never	Sometimes	Most of the time	Sometimes	Sometimes	Most of the time
2015-06-11 00:45:46	46 - 55	Canada	Canada	No	North America	Male	Married	Masters	University	More than 10 years	Professor	About one-third	Important	Not Important	Important	Important	Important	Slightly Important	Slightly Important	Slightly Important	Not Important	Not Important	Not Important	Slightly Important	Important	Important	Important	Important	Important	Important	Important	Important	Important	Important	Important	Important	Important	Important	In none of my papers	In none of my papers	In all my papers	Never	Never	Never	Never	Never	Never	Never	Most of the time
2015-06-11 00:49:46	35 - 45	Italy	Italy	No	Europe	Female	Married	Masters	University	6 - 10 years	Associate Professor	Almost all papers	Very Important	Very Important	Important	Very Important	Slightly Important	Slightly Important	Important	Slightly Important	Slightly Important	Slightly Important	Slightly Important	Slightly Important	Not Important	Not Important	Not Important	Not Important	Not Important	Not Important	Not Important	Important	Slightly Important	Important	Very Important	Very Important	Important	Very Important	In none of my papers	In all my papers	In none of my papers	Always	Sometimes	Never	Most of the time	Sometimes	Never	Never	Never
2015-06-11 00:51:21	35 - 45	Italy	Austria	Yes	Europe	Female	Other	Masters	University	1 - 5 years	Assistant Professor	About two-third	Very Important	Very Important	Important	Important	Slightly Important	Not Important	Not Important	Important	Slightly Important	Slightly Important	Important	Important	Important	Important	Important	Important	Important	Important	Important	Important	Important	Important	Important	Important	Important	Important	In almost all my papers	In about one-third of my papers	In about two-third of my papers	Never	Never	Never	Most of the time	Most of the time	Never	Sometimes	Sometimes
2015-06-11 00:54:04	46 - 55	Australia	Canada	Yes	North America	Male	Married	Masters	University	1 - 5 years	Professor	About two-third	Very Important	Not Important	Very Important	Important	Not Important	Slightly Important	Not Important	Not Important	Not Important	Slightly Important	Not Important	Slightly Important	Very Important	Slightly Important	Very Important	Very Important	Important	Slightly Important	Very Important	Very Important	Not Important	Slightly Important	Very Important	Important	Important	Very Important	In very few of my papers	In almost all my papers	In almost all my papers	Never	Never	Never	Never	Never	Sometimes	Never	Most of the time
2015-06-11 01:00:07	35 - 45	USA	USA	No	North America	Male	Married	Masters	University	6 - 10 years	Associate Professor	About two-third	Important	Slightly Important	Very Important	Very Important	Important	Very Important	Very Important	Slightly Important	Very Important	Slightly Important	Slightly Important	Very Important	Very Important	Slightly Important	Important	Very Important	Very Important	Very Important	Very Important	Very Important	Slightly Important	Important	Very Important	Very Important	Important	Very Important	In very few of my papers	In none of my papers	In almost all my papers	Never	Never	Never	Never	Never	Sometimes	Sometimes	Sometimes
2015-06-11 01:26:06	35 - 45	Italy	Italy	No	Europe	Male	Married	Masters	University	6 - 10 years	Associate Professor	Almost all papers	Very Important	Important	Slightly Important	Very Important	Not Important	Important	Important	Very Important	Slightly Important	Important	Slightly Important	Important	Slightly Important	Slightly Important	Slightly Important	Very Important	Very Important	Important	Important	Important	Important	Important	Important	Important	Important	Important	In very few of my papers	In none of my papers	In almost all my papers	Never	Never	Never	Sometimes	Never	Sometimes	Never	Never
2015-06-11 01:41:35	56 and above	USA	USA	No	North America	Male	Married	Masters	University	More than 10 years	Professor	About half	Very Important	Not Important	Slightly Important	Very Important	Slightly Important	Not Important	Not Important	Slightly Important	Slightly Important	Important	Slightly Important	Slightly Important	Not Important	Not Important	Not Important	Not Important	Not Important	Not Important	Not Important	Important	Important	Important	Important	Important	Important	Important	In none of my papers	In all my papers	In none of my papers	Never	Never	Never	Never	Never	Never	Never	Never
2015-06-11 01:49:14	46 - 55	France	Italy	Yes	Europe	Male	Married	Masters	University	1 - 5 years	Assistant Professor	About half	Important	Slightly Important	Important	Very Important	Important	Not Important	Slightly Important	Slightly Important	Slightly Important	Slightly Important	Slightly Important	Important	Important	Slightly Important	Important	Very Important	Important	Important	Important	Important	Important	Important	Important	Important	Important	Important	In about two-third of my papers	In none of my papers	In none of my papers	Never	Never	Never	Never	Never	Sometimes	Never	Most of the time
2015-06-11 01:54:30	46 - 55	Italy	Italy	No	Europe	Male	Married	Masters	University	More than 10 years	Professor	About two-third	Important	Not Important	Slightly Important	Important	Important	Important	Important	Important	Not Important	Slightly Important	Slightly Important	Slightly Important	Important	Slightly Important	Important	Important	Slightly Important	Slightly Important	Important	Important	Important	Very Important	Very Important	Slightly Important	Slightly Important	Very Important	In very few of my papers	In almost all my papers	In none of my papers	Never	Never	Never	Never	Never	Never	Never	Never
2015-06-11 02:17:16	35 - 45	Germany	Germany	No	Europe	Male	Single	PhD	University	6 - 10 years		All papers	Very Important	Important	Slightly Important	Important	Slightly Important	Slightly Important	Slightly Important	Important	Slightly Important	Slightly Important	Slightly Important	Slightly Important	Very Important	Important	Important	Very Important	Important	Very Important	Very Important	Important	Important	Important	Important	Important	Important	Important	In almost all my papers	In none of my papers	In none of my papers	Never	Never	Never	Never	Sometimes	Never	Sometimes	Sometimes
2015-06-11 02:20:31	less than 35	USA	USA	No	North America	Male	Other	Masters	University	Less than 1 year	Post Doc	All papers	Important	Important	Important	Important	Not Important	Not Important	Important	Not Important	Not Important	Not Important	Not Important	Slightly Important	Not Important	Not Important	Not Important	Not Important	Not Important	Not Important	Not Important	Very Important	Slightly Important	Important	Important	Very Important	Very Important	Very Important	In almost all my papers	In none of my papers	In very few of my papers	Never	Never	Never	Never	Never	Never	Sometimes	Always
2015-06-11 02:27:53	less than 35	USA	USA	No	North America	Male	Married	Masters	University	1 - 5 years	Assistant Professor	Almost all papers	Not Important	Important	Slightly Important	Slightly Important	Important	Very Important	Slightly Important	Not Important	Not Important	Not Important	Not Important	Not Important	Very Important	Slightly Important	Important	Important	Very Important	Not Important	Very Important	Important	Slightly Important	Important	Important	Important	Slightly Important	Important	In about half of my papers	In none of my papers	In about half of my papers	Always	Sometimes	Sometimes	Never	Sometimes	Most of the time	Most of the time	Sometimes
2015-06-11 02:55:14	less than 35	Germany	Germany	No	Europe	Male	Married	Masters	University	1 - 5 years	Assistant Professor	Almost all papers	Very Important	Not Important	Not Important	Not Important	Not Important	Important	Very Important	Important	Not Important	Not Important	Not Important	Not Important	Very Important	Very Important	Very Important	Very Important	Important	Important	Very Important	Slightly Important	Slightly Important	Slightly Important	Slightly Important	Slightly Important	Slightly Important	Slightly Important	In none of my papers	In none of my papers	In all my papers	Sometimes	Never	Never	Sometimes	Sometimes	Sometimes	Sometimes	Never
2015-06-11 02:57:54	less than 35	Netherlands	Netherlands	No	Europe	Male	Married	Masters	University	1 - 5 years	Assistant Professor	Almost all papers	Important	Slightly Important	Important	Very Important	Important	Not Important	Very Important	Not Important	Not Important	Not Important	Not Important	Not Important	Not Important	Not Important	Not Important	Important	Very Important	Slightly Important	Very Important	Important	Slightly Important	Important	Slightly Important	Very Important	Slightly Important	Not Important	In almost all my papers	In very few of my papers	In none of my papers	Never	Never	Never	Sometimes	Never	Never	Most of the time	Sometimes
2015-06-11 03:30:30	35 - 45	USA	USA	No	North America	Male	Married	Masters	University	Less than 1 year	Professor	Almost all papers	Very Important	Slightly Important	Important	Important	Slightly Important	Slightly Important	Slightly Important	Slightly Important	Slightly Important	Not Important	Not Important	Slightly Important	Important	Slightly Important	Important	Slightly Important	Important	Slightly Important	Not Important	Important	Slightly Important	Slightly Important	Slightly Important	Important	Slightly Important	Not Important	In about one-third of my papers	In about two-third of my papers	In very few of my papers	Sometimes	Sometimes	Sometimes	Sometimes	Sometimes	Sometimes	Sometimes	Most of the time
2015-06-11 03:33:03	56 and above	USA	USA	No	North America	Male	Married	Masters	University	1 - 5 years	Professor	About two-third	Very Important	Not Important	Slightly Important	Very Important	Important	Important	Not Important	Not Important	Not Important	Not Important	Not Important	Not Important	Important	Slightly Important	Important	Important	Slightly Important	Not Important	Important	Important	Slightly Important	Important	Important	Slightly Important	Slightly Important	Important	In very few of my papers	In none of my papers	In almost all my papers	Never	Never	Never	Never	Never	Sometimes	Never	Most of the time
2015-06-11 03:35:06	35 - 45	United Kingdom	Russia	Yes	Asia	Male	Married	Masters	University	1 - 5 years	Professor	Almost all papers	Important	Not Important	Not Important	Important	Important	Slightly Important	Important	Not Important	Not Important	Not Important	Not Important	Not Important	Very Important	Slightly Important	Very Important	Slightly Important	Very Important	Slightly Important	Slightly Important	Important	Slightly Important	Important	Important	Important	Important	Slightly Important	In about half of my papers	In about half of my papers	In none of my papers	Never	Never	Never	Never	Never	Sometimes	Sometimes	Sometimes
2015-06-11 04:06:41	56 and above	Austria	Austria	No	Europe	Male	Married	Masters	University	More than 10 years	Professor	About one-third	Important	Not Important	Important	Slightly Important	Slightly Important	Very Important	Not Important	Important	Slightly Important	Important	Important	Important	Important	Slightly Important	Important	Very Important	Very Important	Very Important	Very Important	Very Important	Important	Important	Very Important	Very Important	Very Important	Very Important	In very few of my papers	In about two-third of my papers	In none of my papers	Never	Never	Never	Never	Never	Sometimes	Sometimes	Most of the time
2015-06-11 05:06:41	35 - 45	Israel	Israel	No	Asia	Female	Married	Masters	University	6 - 10 years	Senior Lecturer	Almost all papers	Very Important	Not Important	Slightly Important	Very Important	Not Important	Slightly Important	Slightly Important	Very Important	Not Important	Not Important	Not Important	Not Important	Very Important	Slightly Important	Slightly Important	Very Important	Slightly Important	Not Important	Very Important	Very Important	Slightly Important	Important	Very Important	Very Important	Not Important	Very Important	In none of my papers	In none of my papers	In all my papers	Never	Never	Never	Never	Never	Sometimes	Never	Sometimes
2015-06-11 05:15:41	35 - 45	Italy	Italy	No	Europe	Male	Single	Masters	University	1 - 5 years	Assistant Professor	About one-third	Important	Not Important	Not Important	Very Important	Slightly Important	Slightly Important	Important	Important	Not Important	Slightly Important	Slightly Important	Slightly Important	Very Important	Important	Important	Important	Very Important	Slightly Important	Slightly Important	Very Important	Important	Important	Important	Very Important	Slightly Important	Slightly Important	In none of my papers	In all my papers	In none of my papers	Sometimes	Sometimes	Never	Sometimes	Sometimes	Sometimes	Sometimes	Most of the time
2015-06-11 05:18:04	56 and above	USA	USA	No	North America	Male	Married	Masters	University	More than 10 years	Professor	Very few	Important	Slightly Important	Not Important	Slightly Important	Slightly Important	Slightly Important	Not Important	Slightly Important	Not Important	Not Important	Not Important	Not Important	Not Important	Slightly Important	Slightly Important	Slightly Important	Slightly Important	Slightly Important	Slightly Important	Important	Important	Important	Important	Important	Important	Important	In none of my papers	In none of my papers	In all my papers	Never	Never	Never	Never	Never	Never	Never	Never
2015-06-11 05:29:46	35 - 45	Germany	Germany	No	Europe	Male	Married	Masters	University	1 - 5 years	Post Doc	Almost all papers	Very Important	Important	Very Important	Very Important	Very Important	Important	Important	Very Important	Slightly Important	Very Important	Important	Very Important	Very Important	Slightly Important	Very Important	Very Important	Important	Slightly Important	Slightly Important	Very Important	Slightly Important	Very Important	Very Important	Important	Important	Important	In all my papers	In none of my papers	In none of my papers	Never	Never	Never	Sometimes	Most of the time	Most of the time	Never	Sometimes
2015-06-11 06:22:41	less than 35	USA	USA	No	North America	Male	Married	Masters	University	1 - 5 years	Assistant Professor	All papers	Very Important	Very Important	Very Important	Very Important	Very Important	Slightly Important	Important	Slightly Important	Important	Important	Slightly Important	Important	Very Important	Very Important	Very Important	Very Important	Important	Slightly Important	Very Important	Very Important	Very Important	Very Important	Very Important	Important	Slightly Important	Very Important	In very few of my papers	In none of my papers	In almost all my papers	Never	Never	Never	Sometimes	Sometimes	Sometimes	Sometimes	Sometimes
2015-06-11 06:26:54	56 and above	USA	USA	No	North America	Male	Married	Masters	University	More than 10 years	Professor	About one-third	Important	Not Important	Slightly Important	Important	Important	Slightly Important	Slightly Important	Important	Not Important	Not Important	Slightly Important	Important	Very Important	Important	Important	Important	Important	Important	Slightly Important	Important	Important	Important	Important	Important	Important	Very Important	In about one-third of my papers	In almost all my papers	In very few of my papers	Sometimes	Sometimes	Sometimes	Never	Most of the time	Sometimes	Sometimes	Sometimes
2015-06-11 06:37:57	35 - 45	USA	USA	No	North America	Male	Married	Masters	University	1 - 5 years	Assistant Professor	About half	Important	Important	Important	Slightly Important	Not Important	Not Important	Important	Not Important	Not Important	Not Important	Not Important	Slightly Important	Important	Important	Important	Important	Important	Important	Important	Important	Important	Important	Important	Important	Important	Important	In none of my papers	In almost all my papers	In very few of my papers	Never	Never	Never	Never	Never	Never	Never	Never
2015-06-11 06:56:28	35 - 45	United Kingdom	United Kingdom	No	Europe	Female	Other	Masters	University	1 - 5 years	Researcher/Scientist	All papers	Very Important	Slightly Important	Not Important	Slightly Important	Not Important	Slightly Important	Slightly Important	Slightly Important	Not Important	Very Important	Not Important	Not Important	Important	Slightly Important	Slightly Important	Very Important	Very Important	Not Important	Important	Important	Slightly Important	Not Important	Very Important	Very Important	Slightly Important	Slightly Important	In all my papers	In none of my papers	In none of my papers	Never	Never	Never	Never	Never	Sometimes	Sometimes	Most of the time
2015-06-11 07:36:51	35 - 45	Germany	USA	Yes	North America	Female	Single	Masters	University	1 - 5 years	Assistant Professor	All papers	Very Important	Very Important	Very Important	Very Important	Slightly Important	Important	Very Important	Important	Very Important	Very Important	Very Important	Very Important	Important	Very Important	Very Important	Very Important	Important	Important	Very Important	Slightly Important	Slightly Important	Not Important	Important	Slightly Important	Slightly Important	Slightly Important	In about half of my papers	In about half of my papers	In none of my papers	Never	Never	Never	Sometimes	Sometimes	Sometimes	Sometimes	Sometimes
2015-06-11 07:39:30	46 - 55	Ukraine	Australia	Yes	Oceania	Male	Married	Masters	University	6 - 10 years	Assistant Professor	All papers	Important	Not Important	Very Important	Slightly Important	Not Important	Not Important	Not Important	Not Important	Not Important	Important	Not Important	Important	Important	Important	Important	Important	Important	Important	Important	Important	Important	Important	Important	Important	Important	Important	In all my papers	In none of my papers	In none of my papers	Never	Never	Never	Sometimes	Sometimes	Sometimes	Sometimes	Sometimes
2015-06-11 09:15:18	less than 35	Singapore	Singapore	No	Asia	Male	Single	Masters	Research Institute	1 - 5 years	Researcher/Scientist	About two-third	Slightly Important	Not Important	Not Important	Very Important	Slightly Important	Important	Slightly Important	Important	Slightly Important	Slightly Important	Slightly Important	Slightly Important	Very Important	Important	Important	Important	Slightly Important	Slightly Important	Very Important	Important	Slightly Important	Important	Important	Important	Slightly Important	Important	In about half of my papers	In none of my papers	In about half of my papers	Never	Never	Never	Never	Never	Sometimes	Never	Sometimes
2015-06-11 09:26:03	46 - 55	Portugal	Portugal	No	Europe	Male	Married	Masters	University	Less than 1 year	Senior Lecturer	All papers	Very Important	Slightly Important	Very Important	Very Important	Slightly Important	Not Important	Important	Important	Slightly Important	Very Important	Very Important	Very Important	Important	Slightly Important	Important	Very Important	Important	Slightly Important	Slightly Important	Important	Important	Important	Very Important	Important	Important	Important	In all my papers	In none of my papers	In none of my papers	Never	Never	Never	Never	Never	Never	Never	Never
2015-06-11 09:27:01	less than 35	India	Singapore	Yes	Asia	Male	Married	Masters	University	1 - 5 years	Lecturer	Almost all papers	Very Important	Slightly Important	Not Important	Very Important	Important	Not Important	Very Important	Very Important	Not Important	Not Important	Not Important	Important	Important	Important	Important	Important	Important	Important	Important	Important	Important	Important	Important	Important	Important	Important	In about two-third of my papers	In very few of my papers	In very few of my papers	Never	Never	Never	Never	Never	Never	Never	Never
2015-06-11 14:00:19	35 - 45	USA	USA	No	North America	Male	Married	Masters	University	6 - 10 years	Professor	Almost all papers	Very Important	Very Important	Important	Slightly Important	Slightly Important	Slightly Important	Slightly Important	Not Important	Not Important	Not Important	Not Important	Slightly Important	Important	Important	Important	Important	Important	Slightly Important	Important	Important	Important	Important	Important	Important	Slightly Important	Important	In very few of my papers	In almost all my papers	In all my papers	Most of the time	Most of the time	Most of the time	Sometimes	Sometimes	Most of the time	Sometimes	Sometimes
2015-06-11 14:06:44	35 - 45	Romania	Romania	No	Europe	Female	Married	Masters	University	More than 10 years	Professor	Almost all papers	Important	Slightly Important	Very Important	Very Important	Important	Important	Very Important	Very Important	Very Important	Very Important	Very Important	Important	Very Important	Slightly Important	Important	Very Important	Very Important	Slightly Important	Slightly Important	Very Important	Important	Important	Important	Very Important	Important	Important	In about half of my papers	In about half of my papers	In none of my papers	Sometimes	Never	Never	Sometimes	Sometimes	Sometimes	Sometimes	Never
2015-06-11 14:14:40	35 - 45	USA	USA	No	North America	Male	Single	Masters	University	1 - 5 years	Associate Professor	Almost all papers	Very Important	Slightly Important	Very Important	Very Important	Important	Important	Not Important	Not Important	Not Important	Important	Not Important	Slightly Important	Not Important	Not Important	Not Important	Not Important	Not Important	Not Important	Not Important	Not Important	Not Important	Not Important	Not Important	Not Important	Not Important	Not Important	In about half of my papers	In about half of my papers	In none of my papers	Never	Never	Never	Never	Never	Never	Never	Never
2015-06-11 14:18:31	less than 35	India	India	No	Asia	Male	Married	Masters	University	1 - 5 years	Assistant Professor	Very few	Slightly Important	Important	Slightly Important	Important	Important	Important	Important	Very Important	Important	Slightly Important	Important	Important	Slightly Important	Important	Important	Important	Important	Important	Very Important	Important	Important	Important	Important	Important	Important	Important	In very few of my papers	In none of my papers	In none of my papers	Sometimes	Sometimes	Sometimes	Most of the time	Sometimes	Sometimes	Sometimes	Most of the time
2015-06-11 14:51:37	35 - 45	Poland	Poland	No	Europe	Male	Married	Masters	University	More than 10 years	Assistant Professor	About one-third	Very Important	Very Important	Very Important	Important	Important	Slightly Important	Very Important	Very Important	Slightly Important	Important	Very Important	Very Important	Important	Important	Important	Very Important	Important	Important	Very Important	Important	Important	Important	Very Important	Important	Important	Very Important	In none of my papers	In none of my papers	In all my papers	Never	Never	Never	Most of the time	Never	Never	Never	Most of the time
2015-06-11 14:52:09	less than 35	China	USA	Yes	North America	Male	Single	Masters	University	1 - 5 years		All papers	Slightly Important	Slightly Important	Slightly Important	Very Important	Not Important	Important	Slightly Important	Important	Not Important	Very Important	Important	Very Important	Important	Slightly Important	Important	Very Important	Slightly Important	Very Important	Slightly Important	Important	Slightly Important	Important	Important	Important	Slightly Important	Important	In all my papers	In none of my papers	In none of my papers	Never	Never	Never	Never	Never	Never	Never	Never
2015-06-11 15:00:01	35 - 45	Spain	Spain	No	Europe	Male	Single	Masters	University	More than 10 years	Associate Professor	Almost all papers	Very Important	Very Important	Important	Slightly Important	Not Important	Not Important	Not Important	Slightly Important	Very Important	Not Important	Very Important	Very Important	Not Important	Not Important	Not Important	Not Important	Not Important	Not Important	Not Important	Important	Not Important	Not Important	Not Important	Very Important	Not Important	Slightly Important	In all my papers	In none of my papers	In none of my papers	Most of the time	Never	Never	Most of the time	Never	Never	Sometimes	Always
2015-06-11 15:08:25	46 - 55	Spain	Spain	No	Europe	Male	Married	Masters	University	More than 10 years	Professor	Almost all papers	Important	Slightly Important	Very Important	Very Important	Important	Important	Not Important	Important	Important	Very Important	Important	Very Important	Very Important	Important	Important	Very Important	Very Important	Important	Important	Important	Important	Very Important	Important	Important	Important	Important	In very few of my papers	In almost all my papers	In about one-third of my papers	Most of the time	Sometimes	Sometimes	Sometimes	Most of the time	Sometimes	Sometimes	Most of the time
2015-06-11 15:09:05	35 - 45	Brazil	USA	Yes	North America	Male	Married	Masters	University	Less than 1 year	Assistant Professor	Almost all papers	Important	Important	Slightly Important	Very Important	Slightly Important	Not Important	Very Important	Not Important	Not Important	Slightly Important	Not Important	Slightly Important	Important	Not Important	Not Important	Slightly Important	Very Important	Important	Not Important	Important	Important	Very Important	Slightly Important	Important	Slightly Important	Very Important	In none of my papers	In none of my papers	In all my papers	Never	Never	Never	Most of the time	Sometimes	Never	Sometimes	Sometimes
2015-06-11 15:11:31	35 - 45	Hungary	Hungary	No	Europe	Male	Married	Masters	University	6 - 10 years	Assistant Professor	Very few	Important	Slightly Important	Slightly Important	Not Important	Slightly Important	Not Important	Not Important	Slightly Important	Slightly Important	Important	Important	Slightly Important	Slightly Important	Slightly Important	Important	Not Important	Slightly Important	Slightly Important	Important	Slightly Important	Important	Important	Not Important	Slightly Important	Important	Important	In very few of my papers	In about one-third of my papers	In very few of my papers	Most of the time	Sometimes	Never	Sometimes	Sometimes	Sometimes	Most of the time	Sometimes
2015-06-11 15:14:23	46 - 55	Italy	Italy	No	Europe	Female	Married	Masters	University	More than 10 years	Associate Professor	Almost all papers	Important	Slightly Important	Slightly Important	Very Important	Important	Important	Important	Important	Slightly Important	Slightly Important	Important	Important	Slightly Important	Important	Important	Very Important	Slightly Important	Important	Very Important	Important	Slightly Important	Important	Very Important	Slightly Important	Slightly Important	Very Important	In none of my papers	In all my papers	In all my papers	Never	Never	Never	Never	Never	Never	Never	Never
2015-06-11 15:19:39	less than 35	France	France	No	Europe	Male	Married	Masters	University	1 - 5 years	Lecturer	About half	Important	Important	Very Important	Slightly Important	Not Important	Not Important	Not Important	Not Important	Slightly Important	Important	Slightly Important	Not Important	Important	Not Important	Slightly Important	Important	Important	Important	Slightly Important	Very Important	Very Important	Very Important	Slightly Important	Slightly Important	Slightly Important	Very Important	In almost all my papers	In very few of my papers	In none of my papers	Most of the time	Never	Never	Sometimes	Most of the time	Never	Never	Most of the time
2015-06-11 15:45:24	35 - 45	Netherlands	United Kingdom	Yes	Europe	Male	Married	Masters	University	1 - 5 years	Professor	About two-third	Important	Important	Important	Important	Slightly Important	Important	Slightly Important	Slightly Important	Important	Important	Slightly Important	Slightly Important	Important	Slightly Important	Important	Very Important	Very Important	Slightly Important	Important	Important	Important	Important	Important	Important	Important	Important	In very few of my papers	In very few of my papers	In almost all my papers	Sometimes	Sometimes	Sometimes	Sometimes	Sometimes	Most of the time	Sometimes	Never
2015-06-11 15:53:46	46 - 55	Spain	Spain	No	Europe	Male	Married	Masters	University	More than 10 years	Professor	About half	Very Important	Important	Very Important	Important	Slightly Important	Important	Important	Slightly Important	Slightly Important	Important	Important	Important	Important	Slightly Important	Important	Very Important	Important	Slightly Important	Very Important	Important	Important	Important	Important	Important	Important	Important	In about half of my papers	In about half of my papers	In none of my papers	Most of the time	Sometimes	Most of the time	Sometimes	Sometimes	Sometimes	Most of the time	Sometimes
2015-06-11 15:56:13	35 - 45	United Kingdom	United Kingdom	No	Europe	Male	Married	Masters	University	6 - 10 years	Other	Almost all papers	Important	Not Important	Slightly Important	Important	Important	Not Important	Very Important	Very Important	Not Important	Important	Slightly Important	Not Important	Slightly Important	Not Important	Slightly Important	Not Important	Very Important	Important	Slightly Important	Important	Not Important	Not Important	Slightly Important	Important	Important	Important	In all my papers	In none of my papers	In none of my papers	Never	Never	Never	Never	Never	Never	Never	Never
2015-06-11 16:08:01	35 - 45	Belgium	USA	Yes	North America	Male	Married	Masters	Research Institute	1 - 5 years	Researcher/Scientist	About one-third	Not Important	Not Important	Important	Not Important	Not Important	Important	Not Important	Slightly Important	Very Important	Slightly Important	Important	Not Important	Important	Very Important	Important	Slightly Important	Slightly Important	Very Important	Slightly Important	Important	Important	Very Important	Very Important	Very Important	Important	Important	In almost all my papers	In very few of my papers	In very few of my papers	Never	Never	Never	Sometimes	Sometimes	Sometimes	Sometimes	Never
2015-06-11 16:11:15	35 - 45	Slovenia	Slovenia	No	Europe	Female	Married	Masters	University	More than 10 years	Assistant Professor	Almost all papers	Very Important	Important	Very Important	Very Important	Important	Important	Slightly Important	Important	Slightly Important	Very Important	Important	Very Important	Very Important	Important	Very Important	Very Important	Very Important	Important	Very Important	Very Important	Important	Very Important	Very Important	Very Important	Important	Very Important	In about two-third of my papers	In about one-third of my papers	In none of my papers	Most of the time	Never	Never	Sometimes	Sometimes	Sometimes	Most of the time	Never
2015-06-11 16:14:43	35 - 45	Greece	Greece	No	Europe	Male	Married	Masters	University	1 - 5 years	Assistant Professor	All papers	Important	Very Important	Important	Very Important	Slightly Important	Important	Important	Important	Not Important	Very Important	Very Important	Very Important	Very Important	Slightly Important	Important	Very Important	Very Important	Slightly Important	Important	Important	Important	Important	Important	Important	Important	Important	In all my papers	In none of my papers	In none of my papers	Most of the time	Never	Never	Sometimes	Most of the time	Most of the time	Sometimes	Sometimes
2015-06-11 16:15:24	35 - 45	Norway	Norway	No	Europe	Male	Married	Masters	University	1 - 5 years	Professor	About two-third	Very Important	Slightly Important	Important	Important	Important	Very Important	Very Important	Very Important	Slightly Important	Very Important	Important	Important	Important	Slightly Important	Important	Very Important	Very Important	Slightly Important	Very Important	Very Important	Very Important	Very Important	Important	Important	Slightly Important	Slightly Important	In about one-third of my papers	In about one-third of my papers	In about one-third of my papers	Never	Never	Never	Most of the time	Sometimes	Sometimes	Sometimes	Sometimes
2015-06-11 16:19:45	46 - 55	Belgium	Belgium	No	Europe	Male	Other	Masters	University	More than 10 years	Professor	About half	Very Important	Slightly Important	Important	Very Important	Very Important	Slightly Important	Not Important	Very Important	Slightly Important	Important	Very Important	Not Important	Very Important	Not Important	Slightly Important	Very Important	Very Important	Slightly Important	Very Important	Very Important	Not Important	Not Important	Important	Very Important	Important	Very Important	In about one-third of my papers	In about two-third of my papers	In none of my papers	Never	Never	Never	Never	Never	Never	Never	Sometimes
2015-06-11 16:23:31	56 and above	France	France	No	Europe	Female	Married	Masters	Research Institute	More than 10 years		About two-third	Important	Not Important	Slightly Important	Important	Not Important	Not Important	Not Important	Not Important	Not Important	Slightly Important	Slightly Important	Slightly Important	Very Important	Important	Very Important	Very Important	Very Important	Important	Very Important	Important	Slightly Important	Important	Important	Important	Important	Important	In none of my papers	In very few of my papers	In almost all my papers	Never	Never	Never	Never	Most of the time	Sometimes	Sometimes	Most of the time
2015-06-11 16:24:01	35 - 45	Germany	Germany	No	Europe	Male	Single	Masters	University	1 - 5 years	Assistant Professor	About two-third	Important	Slightly Important	Important	Very Important	Slightly Important	Important	Very Important	Slightly Important	Important	Slightly Important	Important	Important	Very Important	Not Important	Slightly Important	Important	Very Important	Not Important	Important	Important	Not Important	Very Important	Slightly Important	Very Important	Slightly Important	Important	In about two-third of my papers	In very few of my papers	In very few of my papers	Most of the time	Never	Never	Sometimes	Sometimes	Sometimes	Most of the time	Never
2015-06-11 16:31:59	56 and above	United Kingdom	United Kingdom	No	Europe	Male	Married	Masters	University	More than 10 years	Professor	About two-third	Important	Not Important	Not Important	Very Important	Not Important	Important	Slightly Important	Slightly Important	Not Important	Very Important	Important	Slightly Important	Very Important	Slightly Important	Important	Important	Important	Slightly Important	Very Important	Important	Not Important	Important	Important	Important	Slightly Important	Important	In very few of my papers	In very few of my papers	In almost all my papers	Never	Never	Never	Never	Never	Sometimes	Sometimes	Sometimes
2015-06-11 16:48:06	56 and above	Netherlands	Netherlands	No	Europe	Male	Single	Masters	University	More than 10 years	Professor	About two-third	Important	Important	Important	Important	Slightly Important	Important	Not Important	Slightly Important	Not Important	Important	Not Important	Slightly Important	Very Important	Very Important	Very Important	Very Important	Very Important	Important	Very Important	Very Important	Very Important	Very Important	Very Important	Important	Very Important	Very Important	In all my papers	In none of my papers	In none of my papers	Sometimes	Never	Never	Never	Sometimes	Most of the time	Most of the time	Never
2015-06-11 16:49:31	35 - 45	Thailand	Malaysia	Yes	Asia	Male	Married	Masters	University	1 - 5 years	Professor	Almost all papers	Very Important	Slightly Important	Important	Very Important	Slightly Important	Very Important	Important	Important	Not Important	Slightly Important	Important	Important	Important	Slightly Important	Slightly Important	Very Important	Very Important	Slightly Important	Very Important	Important	Important	Important	Important	Important	Important	Important	In almost all my papers	In none of my papers	In none of my papers	Never	Never	Never	Never	Never	Never	Never	Never
2015-06-11 16:52:39	46 - 55	Spain	Spain	No	Europe	Male	Married	Masters	University	More than 10 years	Associate Professor	About two-third	Very Important	Important	Very Important	Slightly Important	Important	Slightly Important	Slightly Important	Important	Not Important	Important	Very Important	Very Important	Slightly Important	Important	Slightly Important	Slightly Important	Slightly Important	Important	Not Important	Important	Slightly Important	Slightly Important	Important	Important	Important	Very Important	In very few of my papers	In almost all my papers	In almost all my papers	Never	Never	Never	Never	Never	Never	Never	Never
2015-06-11 17:27:19	46 - 55	Germany	Austria	Yes	Europe	Male	Married	Masters	Research Institute	6 - 10 years	Professor	About half	Important	Important	Very Important	Very Important	Slightly Important	Important	Important	Important	Very Important	Very Important	Important	Important	Slightly Important	Slightly Important	Important	Important	Important	Slightly Important	Important	Important	Important	Important	Important	Slightly Important	Important	Slightly Important	In very few of my papers	In none of my papers	In almost all my papers	Sometimes	Never	Never	Sometimes	Sometimes	Sometimes	Sometimes	Most of the time
2015-06-11 17:57:31	46 - 55	United Kingdom	United Kingdom	No	Europe	Male	Married	Masters	University	1 - 5 years	Professor	About two-third	Very Important	Very Important	Very Important	Very Important	Important	Slightly Important	Slightly Important	Important	Not Important	Important	Slightly Important	Important	Very Important	Slightly Important	Important	Very Important	Very Important	Not Important	Important	Important	Important	Important	Important	Important	Important	Important	In very few of my papers	In very few of my papers	In almost all my papers	Never	Never	Never	Sometimes	Never	Sometimes	Never	Never
2015-06-11 18:12:01	less than 35	Brazil	Brazil	No	South America	Male	Single	PhD	University	1 - 5 years	Professor	All papers	Very Important	Slightly Important	Slightly Important	Very Important	Very Important	Important	Very Important	Very Important	Not Important	Very Important	Very Important	Very Important	Slightly Important	Slightly Important	Very Important	Very Important	Important	Slightly Important	Very Important	Slightly Important	Slightly Important	Very Important	Very Important	Important	Slightly Important	Very Important	In all my papers	In none of my papers	In none of my papers	Never	Never	Never	Sometimes	Sometimes	Sometimes	Sometimes	Never
2015-06-11 18:25:18	less than 35	Portugal	United Kingdom	Yes	Europe	Male	Married	Masters	University	1 - 5 years	Researcher/Scientist	About two-third	Important	Very Important	Very Important	Important	Not Important	Not Important	Slightly Important	Slightly Important	Not Important	Not Important	Not Important	Not Important	Not Important	Not Important	Not Important	Not Important	Not Important	Not Important	Not Important	Very Important	Important	Important	Slightly Important	Very Important	Important	Slightly Important	In none of my papers	In almost all my papers	In none of my papers	Never	Never	Never	Most of the time	Sometimes	Never	Most of the time	Never
2015-06-11 19:05:17	35 - 45	Germany	Germany	No	Europe	Male	Married	Masters	University	1 - 5 years	Professor	About two-third	Very Important	Slightly Important	Important	Very Important	Important	Important	Important	Very Important	Important	Slightly Important	Slightly Important	Important	Important	Slightly Important	Important	Slightly Important	Important	Important	Very Important	Important	Slightly Important	Slightly Important	Slightly Important	Important	Slightly Important	Important	In very few of my papers	In very few of my papers	In almost all my papers	Never	Never	Never	Sometimes	Most of the time	Sometimes	Sometimes	Most of the time
2015-06-11 19:51:36	56 and above	USA	USA	No	North America	Male	Married	Masters	University	More than 10 years	Professor	About half	Important	Not Important	Important	Important	Important	Important	Not Important	Important	Important	Very Important	Important	Not Important	Important	Important	Important	Important	Important	Important	Important	Important	Important	Important	Important	Important	Important	Important	In none of my papers	In all my papers	In all my papers	Never	Never	Never	Never	Never	Never	Never	Sometimes
2015-06-11 20:04:48	46 - 55	Greece	United Kingdom	Yes	Europe	Male	Married	Masters	University	1 - 5 years	Professor	About two-third	Very Important	Very Important	Important	Slightly Important	Not Important	Not Important	Not Important	Very Important	Important	Very Important	Very Important	Very Important	Very Important	Very Important	Very Important	Very Important	Very Important	Slightly Important	Very Important	Important	Not Important	Very Important	Very Important	Important	Slightly Important	Very Important	In almost all my papers	In all my papers	In very few of my papers	Sometimes	Never	Never	Always	Always	Always	Always	Always
2015-06-11 20:49:53	56 and above	Sweden	Sweden	No	Europe	Male	Married	Masters	University	More than 10 years	Professor	About half	Not Important	Not Important	Not Important	Not Important	Not Important	Very Important	Not Important	Not Important	Not Important	Not Important	Not Important	Not Important	Very Important	Very Important	Very Important	Very Important	Very Important	Very Important	Very Important	Very Important	Very Important	Very Important	Very Important	Very Important	Very Important	Very Important	In all my papers	In all my papers	In very few of my papers	Never	Never	Never	Never	Never	Never	Never	Never
2015-06-11 20:53:38	56 and above	USA	USA	No	North America	Male	Married	Masters	University	More than 10 years	Professor	Very few	Slightly Important	Slightly Important	Slightly Important	Slightly Important	Important	Important	Important	Slightly Important	Very Important	Slightly Important	Not Important	Slightly Important	Very Important	Important	Important	Important	Important	Important	Important	Important	Important	Important	Important	Important	Important	Important	In about half of my papers	In very few of my papers	In very few of my papers	Never	Never	Never	Sometimes	Sometimes	Never	Never	Sometimes
2015-06-11 21:32:33	56 and above	USA	USA	No	North America	Male	Married	Masters	University	More than 10 years	Professor	About half	Important	Important	Very Important	Very Important	Important	Important	Not Important	Slightly Important	Not Important	Not Important	Not Important	Not Important	Important	Important	Important	Important	Important	Slightly Important	Very Important	Important	Important	Important	Important	Slightly Important	Slightly Important	Slightly Important	In none of my papers	In all my papers	In all my papers	Never	Never	Never	Never	Never	Never	Sometimes	Most of the time
2015-06-11 21:46:45	46 - 55	Ireland	USA	Yes	North America	Male	Married	Masters	University	Less than 1 year	Professor	About two-third	Very Important	Not Important	Important	Important	Important	Very Important	Very Important	Slightly Important	Not Important	Important	Not Important	Not Important	Important	Important	Important	Important	Important	Important	Very Important	Important	Important	Important	Important	Important	Important	Very Important	In about half of my papers	In about one-third of my papers	In very few of my papers	Sometimes	Never	Never	Never	Never	Most of the time	Most of the time	Sometimes
2015-06-11 21:59:41	56 and above	Israel	USA	Yes	North America	Male	Married	Masters	University	More than 10 years	Professor	Almost all papers	Very Important	Slightly Important	Very Important	Very Important	Slightly Important	Important	Important	Very Important	Not Important	Slightly Important	Slightly Important	Important	Very Important	Important	Important	Slightly Important	Very Important	Very Important	Very Important	Very Important	Important	Very Important	Important	Very Important	Important	Very Important	In none of my papers	In all my papers	In none of my papers	Never	Never	Never	Sometimes	Most of the time	Sometimes	Sometimes	Never
2015-06-11 22:44:02	56 and above	USA	USA	No	North America	Female	Married	Masters	University	6 - 10 years	Professor	About two-third	Very Important	Not Important	Slightly Important	Very Important	Slightly Important	Very Important	Not Important	Slightly Important	Not Important	Important	Slightly Important	Not Important	Very Important	Very Important	Very Important	Very Important	Very Important	Very Important	Very Important	Very Important	Very Important	Very Important	Very Important	Very Important	Very Important	Very Important	In very few of my papers	In about half of my papers	In about half of my papers	Never	Sometimes	Never	Never	Sometimes	Sometimes	Sometimes	Sometimes
2015-06-11 22:46:21	35 - 45	Tunisia	Tunisia	No	Africa	Male	Married	Masters	University	6 - 10 years	Assistant Professor	About two-third	Important	Slightly Important	Not Important	Very Important	Slightly Important	Not Important	Slightly Important	Important	Not Important	Important	Important	Slightly Important	Very Important	Important	Very Important	Very Important	Very Important	Very Important	Very Important	Very Important	Important	Very Important	Very Important	Very Important	Very Important	Very Important	In very few of my papers	In about two-third of my papers	In all my papers	Most of the time	Sometimes	Most of the time	Sometimes	Sometimes	Never	Sometimes	Most of the time
2015-06-11 22:48:26	35 - 45	Spain	Spain	No	Europe	Male	Married	Masters	University	More than 10 years	Associate Professor	Almost all papers	Important	Slightly Important	Slightly Important	Very Important	Slightly Important	Slightly Important	Slightly Important	Slightly Important	Important	Slightly Important	Not Important	Slightly Important	Slightly Important	Important	Slightly Important	Not Important	Slightly Important	Slightly Important	Not Important	Important	Slightly Important	Important	Slightly Important	Slightly Important	Slightly Important	Slightly Important	In very few of my papers	In almost all my papers	In none of my papers	Never	Never	Never	Never	Never	Sometimes	Sometimes	Never
2015-06-11 22:59:35	35 - 45	Germany	Germany	No	Europe	Male	Single	Masters	Research Institute	1 - 5 years	Researcher/Scientist	Almost all papers	Important	Slightly Important	Important	Important	Slightly Important	Slightly Important	Important	Important	Slightly Important	Important	Not Important	Slightly Important	Important	Important	Important	Important	Important	Important	Important	Important	Important	Important	Important	Important	Important	Important	In all my papers	In none of my papers	In none of my papers	Never	Never	Never	Sometimes	Never	Never	Never	Most of the time
2015-06-11 23:17:56	46 - 55	Spain	Spain	No	Europe	Female	Married	Masters	University	More than 10 years	Professor	Almost all papers	Very Important	Slightly Important	Slightly Important	Important	Important	Important	Important	Important	Important	Slightly Important	Important	Very Important	Important	Slightly Important	Important	Very Important	Important	Slightly Important	Slightly Important	Important	Important	Important	Very Important	Important	Important	Important	In none of my papers	In almost all my papers	In very few of my papers	Most of the time	Never	Never	Sometimes	Most of the time	Sometimes	Most of the time	Most of the time
2015-06-11 23:42:42	35 - 45	Germany	Canada	Yes	North America	Male	Married	Masters	University	6 - 10 years	Associate Professor	Almost all papers	Important	Important	Very Important	Very Important	Important	Important	Slightly Important	Important	Not Important	Slightly Important	Slightly Important	Slightly Important	Important	Slightly Important	Slightly Important	Important	Important	Slightly Important	Important	Very Important	Important	Important	Slightly Important	Important	Slightly Important	Not Important	In about two-third of my papers	In about one-third of my papers	In very few of my papers	Sometimes	Never	Never	Sometimes	Most of the time	Sometimes	Sometimes	Sometimes
2015-06-11 23:50:01	35 - 45	Colombia	Colombia	No	South America	Male	Married	Masters	University	6 - 10 years	Associate Professor	All papers	Very Important	Important	Important	Important	Slightly Important	Very Important	Very Important	Important	Important	Important	Important	Important	Very Important	Important	Very Important	Very Important	Very Important	Important	Important	Very Important	Very Important	Very Important	Very Important	Very Important	Very Important	Very Important	In almost all my papers	In almost all my papers	In none of my papers	Never	Never	Never	Sometimes	Sometimes	Sometimes	Never	Never
2015-07-11 00:09:02	35 - 45	Hungary	Hungary	No	Europe	Male	Married	Masters	University	6 - 10 years	Associate Professor	All papers	Very Important	Slightly Important	Important	Very Important	Not Important	Important	Slightly Important	Important	Slightly Important	Slightly Important	Slightly Important	Slightly Important	Very Important	Slightly Important	Important	Very Important	Important	Slightly Important	Very Important	Important	Slightly Important	Important	Important	Important	Slightly Important	Very Important	In very few of my papers	In about two-third of my papers	In about one-third of my papers	Sometimes	Never	Never	Sometimes	Most of the time	Sometimes	Sometimes	Sometimes
2015-07-11 00:09:46	46 - 55	Czech Republic	Czech Republic	No	Europe	Female	Single	PhD	University	More than 10 years	Student	Almost all papers	Very Important	Very Important	Very Important	Very Important	Very Important	Very Important	Very Important	Very Important	Very Important	Very Important	Very Important	Very Important	Very Important	Very Important	Very Important	Very Important	Very Important	Very Important	Very Important	Very Important	Very Important	Very Important	Very Important	Very Important	Very Important	Very Important	In about half of my papers	In none of my papers	In none of my papers	Never	Never	Never	Most of the time	Sometimes	Sometimes	Always	Sometimes
2015-07-11 00:16:47	35 - 45	USA	USA	No	North America	Male	Married	Masters	University	6 - 10 years	Assistant Professor	All papers	Very Important	Slightly Important	Slightly Important	Very Important	Important	Important	Important	Important	Important	Very Important	Not Important	Slightly Important	Very Important	Important	Important	Important	Very Important	Very Important	Important	Important	Important	Important	Important	Important	Important	Important	In about half of my papers	In none of my papers	In about half of my papers	Never	Never	Never	Never	Never	Never	Sometimes	Never
2015-07-11 00:28:27	35 - 45	Ecuador	USA	Yes	North America	Male	Married	Masters	University	1 - 5 years	Associate Professor	All papers	Very Important	Important	Important	Important	Slightly Important	Important	Very Important	Slightly Important	Slightly Important	Not Important	Not Important	Slightly Important	Very Important	Important	Very Important	Very Important	Important	Very Important	Very Important	Very Important	Important	Very Important	Very Important	Important	Very Important	Very Important	In all my papers	In none of my papers	In none of my papers	Never	Never	Never	Never	Sometimes	Sometimes	Sometimes	Never
2015-07-11 00:30:37	35 - 45	Spain	Italy	Yes	Europe	Male	Married	Masters	Research Institute	1 - 5 years	Researcher/Scientist	All papers	Very Important	Slightly Important	Slightly Important	Slightly Important	Slightly Important	Not Important	Slightly Important	Important	Not Important	Slightly Important	Important	Important	Slightly Important	Slightly Important	Very Important	Important	Very Important	Slightly Important	Important	Slightly Important	Slightly Important	Very Important	Important	Important	Slightly Important	Important	In almost all my papers	In very few of my papers	In none of my papers	Never	Never	Never	Sometimes	Sometimes	Sometimes	Most of the time	Sometimes
2015-07-11 00:42:19	35 - 45	Bulgaria	France	Yes	Europe	Female	Married	Masters	University	1 - 5 years	Professor	About two-third	Important	Not Important	Not Important	Slightly Important	Important	Slightly Important	Slightly Important	Important	Not Important	Important	Not Important	Important	Very Important	Not Important	Not Important	Very Important	Very Important	Very Important	Very Important	Very Important	Not Important	Not Important	Very Important	Very Important	Very Important	Very Important	In none of my papers	In none of my papers	In all my papers	Never	Never	Never	Sometimes	Sometimes	Never	Sometimes	Never
2015-07-11 00:44:05	less than 35	Albania	Netherlands	Yes	Europe	Female	Other	Masters	University	6 - 10 years	Associate Professor	All papers	Very Important	Slightly Important	Slightly Important	Very Important	Not Important	Slightly Important	Very Important	Slightly Important	Slightly Important	Not Important	Not Important	Not Important	Very Important	Slightly Important	Slightly Important	Very Important	Very Important	Not Important	Very Important	Important	Important	Important	Important	Important	Slightly Important	Very Important	In none of my papers	In all my papers	In all my papers	Never	Never	Never	Sometimes	Sometimes	Sometimes	Sometimes	Sometimes
2015-07-11 00:54:17	35 - 45	Russia	Russia	No	Asia	Male	Married	Masters	University	More than 10 years	Associate Professor	About two-third	Very Important	Important	Very Important	Slightly Important	Not Important	Not Important	Important	Important	Not Important	Slightly Important	Important	Slightly Important	Very Important	Slightly Important	Important	Important	Very Important	Slightly Important	Important	Important	Important	Important	Important	Important	Important	Important	In none of my papers	In none of my papers	In all my papers	Most of the time	Sometimes	Most of the time	Sometimes	Most of the time	Sometimes	Sometimes	Sometimes
2015-07-11 01:01:57	less than 35	Croatia	Croatia	No	Europe	Female	Married	Masters	University	6 - 10 years	Assistant Professor	Very few	Important	Slightly Important	Slightly Important	Important	Important	Slightly Important	Slightly Important	Important	Slightly Important	Slightly Important	Important	Slightly Important	Slightly Important	Not Important	Important	Important	Important	Important	Very Important	Important	Important	Important	Important	Slightly Important	Important	Very Important	In none of my papers	In very few of my papers	In none of my papers	Never	Never	Never	Never	Never	Never	Never	Sometimes
2015-07-11 01:45:41	35 - 45	Poland	Poland	No	Europe	Male	Married	Masters	University	6 - 10 years	Assistant Professor	About two-third	Important	Very Important	Important	Very Important	Slightly Important	Very Important	Slightly Important	Important	Slightly Important	Important	Slightly Important	Important	Important	Not Important	Slightly Important	Important	Slightly Important	Slightly Important	Very Important	Very Important	Important	Very Important	Very Important	Important	Important	Very Important	In very few of my papers	In none of my papers	In almost all my papers	Never	Never	Never	Sometimes	Sometimes	Sometimes	Most of the time	Most of the time
2015-07-11 01:54:14	56 and above	Australia	Australia	No	Oceania	Male	Married	Masters	University	More than 10 years	Associate Professor	Very few	Slightly Important	Slightly Important	Slightly Important	Slightly Important	Slightly Important	Important	Slightly Important	Important	Not Important	Slightly Important	Slightly Important	Important	Important	Important	Important	Important	Important	Important	Important	Important	Important	Important	Important	Important	Important	Important	In all my papers	In none of my papers	In none of my papers	Most of the time	Never	Never	Sometimes	Never	Sometimes	Sometimes	Sometimes
2015-07-11 02:42:57	56 and above	USA	USA	No	North America	Male	Married	Masters	University	More than 10 years	Professor	About two-third	Very Important	Not Important	Slightly Important	Important	Slightly Important	Slightly Important	Not Important	Important	Slightly Important	Slightly Important	Important	Important	Very Important	Slightly Important	Important	Important	Important	Slightly Important	Very Important	Very Important	Slightly Important	Important	Important	Important	Slightly Important	Important	In very few of my papers	In very few of my papers	In almost all my papers	Never	Never	Never	Sometimes	Sometimes	Most of the time	Sometimes	Sometimes
2015-07-11 04:02:03	35 - 45	Croatia	Croatia	No	Europe	Female	Married	Masters	University	More than 10 years	Assistant Professor	Almost all papers	Very Important	Important	Important	Important	Slightly Important	Important	Important	Very Important	Very Important	Very Important	Very Important	Very Important	Very Important	Important	Important	Very Important	Important	Important	Very Important	Very Important	Important	Important	Important	Important	Important	Very Important	In about two-third of my papers	In very few of my papers	In very few of my papers	Most of the time	Never	Never	Most of the time	Sometimes	Sometimes	Most of the time	Never
2015-07-11 04:52:40	56 and above	Spain	Spain	No	Europe	Male	Married	Masters	University	More than 10 years	Associate Professor	All papers	Important	Very Important	Important	Important	Very Important	Very Important	Very Important	Very Important	Important	Important	Slightly Important	Slightly Important	Very Important	Slightly Important	Important	Slightly Important	Important	Not Important	Important	Important	Important	Important	Important	Important	Slightly Important	Important	In about half of my papers	In almost all my papers	In about half of my papers	Most of the time	Sometimes	Most of the time	Most of the time	Sometimes	Sometimes	Most of the time	Most of the time
2015-07-11 06:30:13	46 - 55	USA	USA	No	North America	Male	Married	Masters	University	More than 10 years	Professor	Almost all papers	Important	Important	Very Important	Very Important	Important	Important	Important	Not Important	Not Important	Slightly Important	Not Important	Not Important	Important	Slightly Important	Important	Important	Slightly Important	Not Important	Slightly Important	Important	Slightly Important	Important	Important	Slightly Important	Not Important	Slightly Important	In none of my papers	In none of my papers	In all my papers	Never	Never	Never	Never	Never	Never	Sometimes	Sometimes
2015-07-11 07:56:28	35 - 45	New Zealand	Australia	Yes	Oceania	Male	Married	Masters	University	6 - 10 years	Senior Lecturer	All papers	Very Important	Slightly Important	Important	Important	Slightly Important	Slightly Important	Slightly Important	Important	Not Important	Slightly Important	Slightly Important	Important	Important	Important	Slightly Important	Important	Important	Slightly Important	Slightly Important	Important	Important	Slightly Important	Important	Important	Slightly Important	Important	In about one-third of my papers	In about two-third of my papers	In very few of my papers	Sometimes	Most of the time	Sometimes	Sometimes	Most of the time	Sometimes	Sometimes	Most of the time
2015-07-11 08:01:51	35 - 45	Argentina	Argentina	No	South America	Male	Single	Masters	University	More than 10 years	Other	About two-third	Important	Slightly Important	Slightly Important	Important	Not Important	Not Important	Not Important	Not Important	Not Important	Not Important	Not Important	Not Important	Very Important	Very Important	Very Important	Very Important	Very Important	Important	Important	Very Important	Important	Important	Important	Important	Important	Important	In about one-third of my papers	In none of my papers	In about two-third of my papers	Never	Never	Never	Sometimes	Never	Never	Sometimes	Sometimes
2015-07-11 08:10:42	35 - 45	Iran	Australia	Yes	Oceania	Male	Married	Masters	University	1 - 5 years	Lecturer	About two-third	Very Important	Very Important	Important	Slightly Important	Slightly Important	Slightly Important	Slightly Important	Important	Slightly Important	Important	Very Important	Very Important	Slightly Important	Important	Not Important	Important	Slightly Important	Slightly Important	Slightly Important	Slightly Important	Important	Important	Slightly Important	Important	Important	Important	In about two-third of my papers	In about half of my papers	In about half of my papers	Most of the time	Most of the time	Sometimes	Most of the time	Most of the time	Sometimes	Most of the time	Always
2015-07-11 12:06:29	less than 35	USA	USA	No	North America	Male	Single	Masters	University	1 - 5 years	Assistant Professor	Almost all papers	Very Important	Important	Very Important	Important	Not Important	Slightly Important	Not Important	Not Important	Slightly Important	Not Important	Not Important	Not Important	Very Important	Very Important	Very Important	Very Important	Very Important	Very Important	Very Important	Very Important	Very Important	Very Important	Very Important	Very Important	Very Important	Very Important	In none of my papers	In all my papers	In none of my papers	Sometimes	Sometimes	Sometimes	Most of the time	Most of the time	Sometimes	Most of the time	Most of the time
2015-07-11 12:18:26	35 - 45	Vietnam	Vietnam	No	Asia	Male	Married	Masters	University	More than 10 years	Lecturer	All papers	Very Important	Very Important	Important	Very Important	Important	Important	Very Important	Very Important	Important	Very Important	Important	Very Important	Very Important	Important	Important	Very Important	Very Important	Important	Very Important	Important	Important	Very Important	Important	Important	Important	Important	In about two-third of my papers	In none of my papers	In none of my papers	Never	Never	Never	Most of the time	Sometimes	Sometimes	Sometimes	Sometimes
2015-07-11 12:18:29	56 and above	Malaysia	Malaysia	No	Asia	Male	Married	Masters	University	More than 10 years	Professor	About one-third	Slightly Important	Not Important	Slightly Important	Important	Important	Very Important	Not Important	Slightly Important	Not Important	Important	Slightly Important	Slightly Important	Important	Very Important	Important	Important	Important	Important	Important	Slightly Important	Very Important	Slightly Important	Slightly Important	Slightly Important	Important	Slightly Important	In almost all my papers	In very few of my papers	In very few of my papers	Never	Never	Never	Never	Never	Never	Never	Never
2015-07-11 12:34:22	46 - 55	Israel	Israel	No	Asia	Male	Married	Masters	College	1 - 5 years	Assistant Professor	About two-third	Very Important	Important	Very Important	Very Important	Slightly Important	Very Important	Slightly Important	Very Important	Important	Very Important	Very Important	Very Important	Very Important	Important	Important	Very Important	Slightly Important	Not Important	Very Important	Very Important	Important	Important	Very Important	Slightly Important	Not Important	Very Important	In all my papers	In about half of my papers	In none of my papers	Always	Sometimes	Most of the time	Sometimes	Most of the time	Sometimes	Most of the time	Sometimes
2015-07-11 12:48:10	35 - 45	Iran	Iran	No	Asia	Female	Married	Masters	Research Institute	1 - 5 years	Assistant Professor	Almost all papers	Very Important	Important	Not Important	Very Important	Important	Important	Very Important	Important	Slightly Important	Very Important	Very Important	Important	Slightly Important	Important	Important	Important	Important	Slightly Important	Important	Very Important	Important	Very Important	Very Important	Very Important	Slightly Important	Very Important	In about one-third of my papers	In almost all my papers	In none of my papers	Never	Never	Never	Sometimes	Most of the time	Sometimes	Most of the time	Sometimes
2015-07-11 12:51:58	35 - 45	USA	USA	No	North America	Male	Other	Masters	College	6 - 10 years	Professor	About two-third	Important	Important	Important	Important	Important	Important	Not Important	Important	Important	Important	Important	Important	Important	Important	Important	Important	Important	Important	Important	Important	Important	Important	Important	Important	Important	Important	In about half of my papers	In about half of my papers	In about half of my papers	Never	Never	Never	Never	Never	Never	Never	Never
2015-07-11 12:58:31	less than 35	Mexico	Mexico	No	North America	Male	Married	Masters	University	6 - 10 years	Lecturer	All papers	Important	Important	Important	Very Important	Not Important	Important	Slightly Important	Important	Slightly Important	Important	Important	Very Important	Important	Not Important	Very Important	Important	Important	Slightly Important	Very Important	Very Important	Not Important	Important	Important	Important	Not Important	Very Important	In all my papers	In none of my papers	In none of my papers	Sometimes	Sometimes	Sometimes	Sometimes	Sometimes	Sometimes	Sometimes	Sometimes
2015-07-11 13:54:10	46 - 55	Taiwan	Taiwan	No	Asia	Male	Married	Masters	University	More than 10 years	Associate Professor	None. All have been solo written	Important	Slightly Important	Slightly Important	Slightly Important	Important	Slightly Important	Important	Very Important	Slightly Important	Slightly Important	Slightly Important	Slightly Important	Very Important	Important	Very Important	Very Important	Very Important	Very Important	Very Important	Very Important	Important	Important	Very Important	Important	Important	Very Important	In all my papers	In none of my papers	In none of my papers	Most of the time	Sometimes	Sometimes	Sometimes	Sometimes	Never	Never	Sometimes
2015-07-11 14:01:55	less than 35	Slovakia	Slovakia	No	Europe	Male	Single	PhD	University	1 - 5 years	Lecturer	Very few	Important	Not Important	Slightly Important	Very Important	Important	Slightly Important	Important	Important	Not Important	Slightly Important	Slightly Important	Not Important	Important	Not Important	Slightly Important	Very Important	Important	Slightly Important	Very Important	Important	Important	Important	Important	Important	Important	Important	In about one-third of my papers	In very few of my papers	In about two-third of my papers	Most of the time	Never	Never	Always	Sometimes	Never	Most of the time	Most of the time
2015-07-11 14:19:14	less than 35	Korea	Japan	Yes	Asia	Male	Married	Masters	Research Institute	1 - 5 years	Researcher/Scientist	All papers	Very Important	Very Important	Important	Very Important	Important	Not Important	Not Important	Important	Slightly Important	Important	Important	Important	Not Important	Not Important	Not Important	Not Important	Not Important	Not Important	Not Important	Important	Important	Important	Important	Important	Important	Important	In all my papers	In none of my papers	In none of my papers	Never	Never	Never	Most of the time	Never	Never	Never	Never
2015-07-11 14:48:21	56 and above	Romania	Romania	No	Europe	Female	Single	Masters	University	More than 10 years	Professor	About two-third	Very Important	Slightly Important	Slightly Important	Very Important	Slightly Important	Very Important	Important	Very Important	Important	Very Important	Very Important	Very Important	Important	Slightly Important	Important	Very Important	Important	Slightly Important	Very Important	Important	Slightly Important	Important	Important	Important	Important	Very Important	In all my papers	In none of my papers	In none of my papers	Never	Never	Never	Never	Never	Most of the time	Sometimes	Never
2015-07-11 14:49:28	less than 35	Egypt	Egypt	No	Africa	Male	Married	Masters	University	1 - 5 years	Assistant Professor	Almost all papers	Very Important	Important	Very Important	Very Important	Important	Important	Important	Very Important	Slightly Important	Slightly Important	Important	Important	Important	Important	Important	Important	Very Important	Slightly Important	Important	Important	Important	Important	Very Important	Very Important	Slightly Important	Important	In none of my papers	In all my papers	In all my papers	Sometimes	Sometimes	Sometimes	Sometimes	Sometimes	Sometimes	Sometimes	Most of the time
2015-07-11 14:50:02	35 - 45	Japan	Japan	No	Asia	Male	Married	Masters	University	6 - 10 years	Associate Professor	About two-third	Very Important	Not Important	Important	Slightly Important	Slightly Important	Slightly Important	Slightly Important	Not Important	Slightly Important	Not Important	Not Important	Slightly Important	Important	Not Important	Important	Very Important	Slightly Important	Slightly Important	Slightly Important	Very Important	Important	Very Important	Very Important	Very Important	Very Important	Very Important	In none of my papers	In none of my papers	In all my papers	Sometimes	Never	Never	Sometimes	Sometimes	Sometimes	Never	Never
2015-07-11 16:00:35	46 - 55	Portugal	United Kingdom	Yes	Europe	Male	Married	Masters	University	Less than 1 year	Professor	Almost all papers	Very Important	Not Important	Not Important	Very Important	Important	Important	Important	Not Important	Not Important	Not Important	Not Important	Not Important	Very Important	Slightly Important	Slightly Important	Slightly Important	Very Important	Slightly Important	Very Important	Very Important	Slightly Important	Slightly Important	Slightly Important	Very Important	Slightly Important	Very Important	In very few of my papers	In about half of my papers	In about half of my papers	Never	Never	Never	Never	Never	Never	Never	Sometimes
2015-07-11 16:19:49	56 and above	Spain	Spain	No	Europe	Male	Married	Masters	University	More than 10 years	Professor	About two-third	Important	Not Important	Not Important	Very Important	Not Important	Not Important	Not Important	Slightly Important	Not Important	Slightly Important	Not Important	Not Important	Important	Slightly Important	Slightly Important	Important	Important	Slightly Important	Very Important	Very Important	Important	Very Important	Important	Important	Important	Very Important	In none of my papers	In all my papers	In none of my papers	Most of the time	Sometimes	Most of the time	Never	Most of the time	Sometimes	Most of the time	Sometimes
2015-07-11 16:39:40	35 - 45	Italy	Italy	No	Europe	Male	Married	Masters	University	More than 10 years	Associate Professor	About two-third	Very Important	Very Important	Important	Important	Slightly Important	Not Important	Not Important	Very Important	Slightly Important	Important	Important	Important	Important	Important	Very Important	Slightly Important	Slightly Important	Very Important	Important	Important	Important	Very Important	Slightly Important	Slightly Important	Very Important	Important	In very few of my papers	In very few of my papers	In almost all my papers	Sometimes	Never	Never	Sometimes	Sometimes	Sometimes	Sometimes	Sometimes
2015-07-11 16:46:06	46 - 55	Slovakia	Czech Republic	Yes	Europe	Male	Married	Other	University	1 - 5 years	Professor	About half	Important	Important	Important	Important	Not Important	Important	Not Important	Slightly Important	Not Important	Not Important	Slightly Important	Important	Slightly Important	Important	Important	Not Important	Not Important	Important	Slightly Important	Slightly Important	Important	Important	Important	Important	Important	Important	In all my papers	In none of my papers	In none of my papers	Sometimes	Sometimes	Sometimes	Sometimes	Sometimes	Most of the time	Sometimes	Sometimes
2015-07-11 16:53:57	35 - 45	Australia	Australia	No	Oceania	Male	Single	Masters	Other	1 - 5 years	Economist (not holding academic position )	About one-third	Important	Slightly Important	Very Important	Not Important	Not Important	Not Important	Slightly Important	Slightly Important	Not Important	Important	Not Important	Not Important	Not Important	Slightly Important	Important	Slightly Important	Important	Very Important	Very Important	Very Important	Not Important	Important	Slightly Important	Very Important	Slightly Important	Important	In none of my papers	In all my papers	In none of my papers	Never	Never	Never	Most of the time	Sometimes	Sometimes	Most of the time	Sometimes
2015-07-11 17:12:48	35 - 45	Denmark	Denmark	No	Europe	Male	Single	Masters	University	6 - 10 years	Professor	About two-third	Important	Slightly Important	Slightly Important	Very Important	Not Important	Not Important	Not Important	Not Important	Not Important	Slightly Important	Not Important	Not Important	Slightly Important	Not Important	Not Important	Slightly Important	Important	Not Important	Not Important	Slightly Important	Slightly Important	Slightly Important	Slightly Important	Slightly Important	Slightly Important	Important	In none of my papers	In very few of my papers	In almost all my papers	Never	Never	Never	Never	Never	Never	Never	Most of the time
2015-07-11 17:14:18	35 - 45	USA	USA	No	North America	Male	Married	Masters	University	Less than 1 year	Assistant Professor	About half	Very Important	Important	Important	Important	Slightly Important	Important	Not Important	Not Important	Not Important	Not Important	Not Important	Slightly Important	Very Important	Important	Important	Slightly Important	Slightly Important	Slightly Important	Very Important	Very Important	Important	Important	Slightly Important	Slightly Important	Slightly Important	Very Important	In none of my papers	In none of my papers	In all my papers	Sometimes	Sometimes	Sometimes	Sometimes	Sometimes	Sometimes	Sometimes	Always
2015-07-11 17:14:43	less than 35	France	France	No	Europe	Male	Married	Masters	University	1 - 5 years	Assistant Professor	All papers	Very Important	Slightly Important	Important	Important	Important	Very Important	Very Important	Important	Not Important	Slightly Important	Slightly Important	Slightly Important	Important	Not Important	Important	Important	Very Important	Not Important	Important	Important	Important	Important	Important	Very Important	Slightly Important	Important	In all my papers	In none of my papers	In none of my papers	Sometimes	Sometimes	Sometimes	Sometimes	Sometimes	Sometimes	Sometimes	Sometimes
2015-07-11 17:16:19	35 - 45	Romania	Romania	No	Europe	Male	Married	Masters	University	More than 10 years	Associate Professor	Almost all papers	Very Important	Important	Important	Very Important	Slightly Important	Very Important	Very Important	Important	Important	Very Important	Important	Very Important	Very Important	Important	Important	Very Important	Very Important	Important	Important	Important	Important	Very Important	Important	Very Important	Slightly Important	Very Important	In almost all my papers	In very few of my papers	In very few of my papers	Never	Never	Never	Never	Never	Sometimes	Most of the time	Sometimes
2015-07-11 17:19:40	35 - 45	Spain	France	Yes	Europe	Male	Single	Masters	Research Institute	6 - 10 years	Researcher/Scientist	About two-third	Important	Not Important	Slightly Important	Slightly Important	Slightly Important	Slightly Important	Not Important	Not Important	Important	Not Important	Slightly Important	Slightly Important	Important	Important	Very Important	Very Important	Slightly Important	Slightly Important	Very Important	Important	Important	Very Important	Very Important	Slightly Important	Slightly Important	Very Important	In none of my papers	In none of my papers	In all my papers	Never	Never	Never	Never	Never	Never	Never	Always
2015-07-11 17:34:07	35 - 45	Italy	Italy	No	Europe	Male	Single	Masters	University	1 - 5 years	Associate Professor	Almost all papers	Important	Not Important	Very Important	Important	Slightly Important	Important	Not Important	Slightly Important	Not Important	Important	Slightly Important	Slightly Important	Important	Slightly Important	Slightly Important	Important	Important	Important	Important	Important	Slightly Important	Slightly Important	Important	Important	Important	Slightly Important	In none of my papers	In none of my papers	In all my papers	Never	Never	Never	Sometimes	Sometimes	Sometimes	Never	Sometimes
2015-07-11 17:34:25	46 - 55	United Kingdom	United Kingdom	No	Europe	Male	Married	Masters	University	1 - 5 years	Professor	Almost all papers	Very Important	Not Important	Important	Very Important	Very Important	Very Important	Very Important	Important	Slightly Important	Important	Important	Not Important	Important	Not Important	Important	Important	Important	Slightly Important	Slightly Important	Important	Slightly Important	Important	Important	Important	Important	Important	In none of my papers	In none of my papers	In all my papers	Never	Never	Never	Never	Never	Sometimes	Never	Never
2015-07-11 17:47:33	less than 35	India	India	No	Asia	Male	Married	Masters	University	1 - 5 years	Assistant Professor	All papers	Important	Slightly Important	Very Important	Very Important	Very Important	Very Important	Important	Very Important	Very Important	Very Important	Very Important	Very Important	Very Important	Very Important	Very Important	Very Important	Very Important	Very Important	Very Important	Very Important	Very Important	Very Important	Very Important	Very Important	Very Important	Very Important	In all my papers	In none of my papers	In none of my papers	Never	Never	Never	Sometimes	Never	Sometimes	Sometimes	Most of the time
2015-07-11 17:48:23	less than 35	Serbia	Serbia	No	Europe	Female	Single	PhD	University	1 - 5 years	Other	All papers	Very Important	Slightly Important	Important	Important	Slightly Important	Not Important	Very Important	Slightly Important	Not Important	Important	Very Important	Slightly Important	Slightly Important	Not Important	Important	Important	Very Important	Very Important	Important	Important	Very Important	Important	Slightly Important	Slightly Important	Slightly Important	Important	In all my papers	In none of my papers	In none of my papers	Always	Sometimes	Most of the time	Most of the time	Sometimes	Never	Most of the time	Sometimes
2015-07-11 18:06:13	46 - 55	United Kingdom	United Kingdom	No	Europe	Male	Married	Masters	University	1 - 5 years	Professor	About two-third	Important	Important	Important	Important	Not Important	Important	Important	Important	Important	Slightly Important	Slightly Important	Slightly Important	Important	Important	Important	Important	Important	Important	Important	Important	Important	Important	Important	Important	Important	Important	In very few of my papers	In almost all my papers	In none of my papers	Never	Never	Never	Never	Never	Sometimes	Never	Most of the time
2015-07-11 18:06:13	35 - 45	Bangladesh	Japan	Yes	Asia	Male	Married	Masters	Research Institute	1 - 5 years	Researcher/Scientist	About two-third	Very Important	Important	Very Important	Very Important	Not Important	Not Important	Slightly Important	Important	Important	Important	Not Important	Important	Very Important	Important	Important	Not Important	Not Important	Important	Slightly Important	Very Important	Very Important	Very Important	Not Important	Very Important	Very Important	Very Important	In none of my papers	In almost all my papers	In none of my papers	Sometimes	Never	Never	Most of the time	Most of the time	Sometimes	Sometimes	Never
2015-07-11 18:46:26	35 - 45	Italy	Italy	No	Europe	Female	Married	PhD	University	More than 10 years	Associate Professor	About two-third	Very Important	Slightly Important	Slightly Important	Very Important	Important	Important	Slightly Important	Important	Not Important	Not Important	Important	Very Important	Important	Important	Important	Very Important	Slightly Important	Slightly Important	Very Important	Very Important	Slightly Important	Slightly Important	Very Important	Important	Slightly Important	Very Important	In none of my papers	In all my papers	In none of my papers	Sometimes	Never	Never	Sometimes	Sometimes	Sometimes	Sometimes	Sometimes
2015-07-11 18:50:16	35 - 45	Nigeria	Malaysia	Yes	Asia	Male	Single	Masters	University	1 - 5 years	Post Doc	Almost all papers	Important	Important	Important	Very Important	Important	Important	Very Important	Very Important	Important	Important	Very Important	Important	Very Important	Very Important	Very Important	Important	Very Important	Very Important	Important	Very Important	Important	Important	Important	Very Important	Very Important	Important	In almost all my papers	In none of my papers	In none of my papers	Never	Never	Never	Sometimes	Sometimes	Never	Never	Never
2015-07-11 19:17:31	less than 35	Slovenia	Slovenia	No	Europe	Male	Single	Masters	University	1 - 5 years	Assistant Professor	About two-third	Very Important	Slightly Important	Important	Important	Very Important	Important	Important	Very Important	Very Important	Slightly Important	Important	Very Important	Important	Important	Very Important	Very Important	Important	Important	Very Important	Important	Very Important	Very Important	Important	Very Important	Important	Important	In about half of my papers	In very few of my papers	In very few of my papers	Never	Never	Never	Sometimes	Most of the time	Most of the time	Sometimes	Most of the time
2015-07-11 19:32:23	56 and above	USA	USA	No	North America	Male	Married	Masters	University	More than 10 years	Professor	Almost all papers	Very Important	Not Important	Not Important	Very Important	Very Important	Very Important	Slightly Important	Not Important	Not Important	Very Important	Slightly Important	Important	Very Important	Slightly Important	Not Important	Important	Important	Important	Slightly Important	Very Important	Slightly Important	Not Important	Important	Important	Important	Slightly Important	In none of my papers	In almost all my papers	In almost all my papers	Never	Never	Never	Never	Never	Sometimes	Never	Never
2015-07-11 19:53:15	less than 35	Netherlands	United Kingdom	Yes	Europe	Male	Single	Masters	Other	1 - 5 years		Very few	Slightly Important	Important	Important	Important	Slightly Important	Not Important	Important	Important	Not Important	Important	Important	Important	Very Important	Slightly Important	Important	Important	Important	Slightly Important	Slightly Important	Not Important	Very Important	Very Important	Slightly Important	Slightly Important	Important	Slightly Important	In none of my papers	In none of my papers	In none of my papers	Never	Never	Never	Never	Never	Never	Never	Never
2015-07-11 20:19:26	35 - 45	Spain	Spain	No	Europe	Male	Married	Masters	University	6 - 10 years	Associate Professor	Almost all papers	Not Important	Slightly Important	Very Important	Very Important	Important	Important	Important	Important	Important	Very Important	Important	Important	Important	Important	Important	Very Important	Important	Important	Important	Important	Important	Important	Important	Important	Important	Important	In about two-third of my papers	In about one-third of my papers	In none of my papers	Never	Never	Never	Sometimes	Never	Never	Never	Sometimes
2015-07-11 20:28:36	less than 35	USA	USA	No	North America	Male	Married	Masters	University	1 - 5 years	Lecturer	About half	Very Important	Slightly Important	Not Important	Important	Important	Very Important	Very Important	Not Important	Not Important	Slightly Important	Not Important	Important	Slightly Important	Very Important	Very Important	Important	Very Important	Very Important	Important	Not Important	Very Important	Very Important	Very Important	Important	Slightly Important	Important	In about one-third of my papers	In none of my papers	In about two-third of my papers	Never	Never	Never	Most of the time	Sometimes	Never	Always	Always
2015-07-11 20:38:12	46 - 55	Spain	Spain	No	Europe	Male	Married	Masters	University	More than 10 years	Professor	Almost all papers	Very Important	Very Important	Slightly Important	Very Important	Very Important	Very Important	Very Important	Very Important	Very Important	Very Important	Very Important	Very Important	Very Important	Important	Very Important	Very Important	Very Important	Important	Very Important	Very Important	Important	Very Important	Very Important	Important	Important	Very Important	In about two-third of my papers	In about one-third of my papers	In very few of my papers	Most of the time	Never	Never	Never	Never	Most of the time	Most of the time	Never
2015-07-11 20:42:37	46 - 55	Sweden	Sweden	No	Europe	Male	Married	Masters	University	More than 10 years	Associate Professor	Almost all papers	Important	Important	Important	Important	Slightly Important	Very Important	Slightly Important	Important	Not Important	Not Important	Not Important	Slightly Important	Important	Important	Important	Important	Important	Important	Not Important	Important	Important	Important	Important	Important	Important	Not Important	In very few of my papers	In none of my papers	In almost all my papers	Never	Never	Never	Never	Never	Never	Never	Most of the time
2015-07-11 21:14:28	35 - 45	Spain	Spain	No	Europe	Male	Married	Masters	University	1 - 5 years	Associate Professor	Almost all papers	Very Important	Slightly Important	Slightly Important	Very Important	Very Important	Slightly Important	Slightly Important	Very Important	Important	Slightly Important	Slightly Important	Important	Important	Slightly Important	Slightly Important	Slightly Important	Slightly Important	Slightly Important	Slightly Important	Important	Slightly Important	Slightly Important	Slightly Important	Slightly Important	Slightly Important	Slightly Important	In none of my papers	In none of my papers	In all my papers	Never	Never	Never	Never	Never	Never	Never	Sometimes
2015-07-11 21:29:31	46 - 55	Italy	Italy	No	Europe	Male	Married	Masters	University	1 - 5 years	Associate Professor	Almost all papers	Important	Important	Very Important	Very Important	Not Important	Important	Not Important	Important	Very Important	Slightly Important	Important	Slightly Important	Very Important	Important	Important	Very Important	Very Important	Slightly Important	Very Important	Important	Important	Slightly Important	Important	Very Important	Slightly Important	Very Important	In none of my papers	In none of my papers	In all my papers	Sometimes	Never	Never	Never	Never	Sometimes	Sometimes	Most of the time
2015-07-11 21:45:11	35 - 45	Romania	Romania	No	Europe	Female	Married	Masters	University	More than 10 years	Professor	Almost all papers	Important	Important	Very Important	Very Important	Slightly Important	Slightly Important	Slightly Important	Important	Important	Very Important	Very Important	Important	Very Important	Slightly Important	Very Important	Very Important	Very Important	Important	Very Important	Important	Slightly Important	Very Important	Very Important	Important	Slightly Important	Very Important	In almost all my papers	In about two-third of my papers	In very few of my papers	Never	Never	Never	Never	Never	Sometimes	Most of the time	Most of the time
2015-07-11 22:05:30	35 - 45	Portugal	France	Yes	Europe	Female	Married	Masters	University	Less than 1 year	Associate Professor	About two-third	Very Important	Very Important	Very Important	Very Important	Not Important	Slightly Important	Important	Important	Slightly Important	Important	Slightly Important	Important	Important	Very Important	Very Important	Very Important	Important	Important	Important	Important	Important	Important	Very Important	Very Important	Important	Important	In about one-third of my papers	In almost all my papers	In about half of my papers	Always	Most of the time	Never	Sometimes	Always	Most of the time	Sometimes	Most of the time
2015-07-11 22:06:16	35 - 45	Bulgaria	Bulgaria	No	Europe	Male	Married	Masters	University	More than 10 years	Professor	About two-third	Important	Slightly Important	Important	Very Important	Slightly Important	Very Important	Slightly Important	Important	Not Important	Very Important	Important	Important	Important	Very Important	Very Important	Very Important	Important	Important	Slightly Important	Important	Very Important	Very Important	Very Important	Important	Important	Slightly Important	In all my papers	In none of my papers	In none of my papers	Never	Never	Never	Never	Never	Never	Never	Always
2015-07-11 22:13:13	56 and above	USA	USA	No	North America	Male	Married	Masters	University	More than 10 years	Professor	Almost all papers	Very Important	Not Important	Important	Very Important	Important	Important	Slightly Important	Slightly Important	Not Important	Not Important	Not Important	Not Important	Not Important	Not Important	Not Important	Not Important	Not Important	Not Important	Not Important	Not Important	Not Important	Not Important	Not Important	Not Important	Not Important	Not Important	In none of my papers	In all my papers	In none of my papers	Never	Never	Never	Never	Never	Never	Never	Sometimes
2015-07-11 22:18:40	56 and above	USA	USA	No	North America	Male	Married	Masters	University	6 - 10 years	Professor	Almost all papers	Very Important	Not Important	Very Important	Very Important	Not Important	Important	Not Important	Not Important	Not Important	Important	Not Important	Not Important	Very Important	Very Important	Very Important	Very Important	Important	Slightly Important	Very Important	Very Important	Very Important	Very Important	Very Important	Important	Important	Very Important	In very few of my papers	In none of my papers	In almost all my papers	Never	Never	Never	Never	Never	Sometimes	Never	Sometimes
2015-07-11 22:27:57	35 - 45	Brazil	Brazil	No	South America	Male	Married	Masters	University	More than 10 years	Professor	Almost all papers	Slightly Important	Not Important	Not Important	Important	Important	Very Important	Very Important	Very Important	Not Important	Very Important	Very Important	Very Important	Important	Slightly Important	Slightly Important	Important	Important	Slightly Important	Important	Slightly Important	Slightly Important	Slightly Important	Slightly Important	Slightly Important	Slightly Important	Important	In almost all my papers	In very few of my papers	In very few of my papers	Never	Never	Never	Sometimes	Sometimes	Most of the time	Most of the time	Most of the time
2015-07-11 22:31:28	35 - 45	Portugal	USA	Yes	North America	Female	Married	Masters	Other	More than 10 years	Economist (not holding academic position )	Almost all papers	Important	Very Important	Very Important	Very Important	Important	Slightly Important	Slightly Important	Slightly Important	Slightly Important	Important	Important	Very Important	Very Important	Slightly Important	Slightly Important	Important	Very Important	Not Important	Important	Very Important	Slightly Important	Important	Important	Important	Slightly Important	Important	In very few of my papers	In almost all my papers	In none of my papers	Sometimes	Sometimes	Never	Sometimes	Sometimes	Sometimes	Sometimes	Never
2015-07-11 22:45:01	35 - 45	Italy	Netherlands	Yes	Europe	Male	Married	PhD	University	More than 10 years	Senior Lecturer	Almost all papers	Important	Slightly Important	Very Important	Slightly Important	Not Important	Slightly Important	Slightly Important	Not Important	Not Important	Slightly Important	Not Important	Not Important	Not Important	Not Important	Not Important	Not Important	Not Important	Not Important	Not Important	Important	Important	Important	Slightly Important	Slightly Important	Slightly Important	Important	In all my papers	In none of my papers	In none of my papers	Never	Never	Never	Never	Never	Never	Never	Never
2015-07-11 22:53:34	35 - 45	Spain	Austria	Yes	Europe	Male	Married	Masters	University	1 - 5 years	Professor	Almost all papers	Important	Important	Very Important	Very Important	Slightly Important	Very Important	Not Important	Important	Slightly Important	Important	Important	Important	Very Important	Slightly Important	Important	Important	Very Important	Slightly Important	Important	Important	Important	Important	Important	Important	Important	Important	In very few of my papers	In almost all my papers	In very few of my papers	Sometimes	Sometimes	Sometimes	Sometimes	Sometimes	Sometimes	Sometimes	Most of the time
2015-07-11 22:58:54	46 - 55	USA	Spain	Yes	Europe	Male	Married	Masters	University	More than 10 years	Professor	About two-third	Very Important	Slightly Important	Important	Very Important	Important	Slightly Important	Not Important	Important	Not Important	Important	Slightly Important	Slightly Important	Slightly Important	Important	Important	Important	Important	Important	Important	Important	Slightly Important	Slightly Important	Slightly Important	Slightly Important	Slightly Important	Slightly Important	In none of my papers	In almost all my papers	In very few of my papers	Sometimes	Most of the time	Most of the time	Sometimes	Most of the time	Sometimes	Sometimes	Sometimes
2015-07-11 23:21:00	35 - 45	India	India	No	Asia	Male	Married	Masters	Research Institute	1 - 5 years	Assistant Professor	About two-third	Very Important	Important	Important	Very Important	Slightly Important	Important	Important	Important	Important	Important	Important	Slightly Important	Important	Very Important	Very Important	Important	Very Important	Important	Important	Very Important	Very Important	Very Important	Very Important	Very Important	Important	Very Important	In all my papers	In none of my papers	In none of my papers	Never	Never	Never	Sometimes	Sometimes	Sometimes	Most of the time	Sometimes
2015-07-11 23:52:16	35 - 45	USA	USA	No	North America	Male	Married	Masters	University	6 - 10 years	Assistant Professor	About two-third	Very Important	Important	Not Important	Slightly Important	Slightly Important	Slightly Important	Slightly Important	Not Important	Not Important	Not Important	Not Important	Slightly Important	Important	Important	Important	Very Important	Slightly Important	Slightly Important	Important	Important	Important	Important	Very Important	Slightly Important	Slightly Important	Important	In none of my papers	In none of my papers	In all my papers	Never	Never	Never	Sometimes	Sometimes	Never	Never	Sometimes
2015-08-11 00:26:50	less than 35	USA	USA	No	North America	Male	Single	Masters	College	1 - 5 years	Assistant Professor	Very few	Very Important	Very Important	Very Important	Very Important	Important	Slightly Important	Very Important	Slightly Important	Important	Not Important	Not Important	Slightly Important	Slightly Important	Slightly Important	Very Important	Very Important	Slightly Important	Slightly Important	Important	Slightly Important	Slightly Important	Very Important	Very Important	Slightly Important	Slightly Important	Important	In very few of my papers	In almost all my papers	In very few of my papers	Never	Never	Never	Sometimes	Sometimes	Sometimes	Sometimes	Sometimes
2015-08-11 00:34:46	56 and above	USA	USA	No	North America	Male	Married	Masters	University	More than 10 years	Professor	Almost all papers	Important	Slightly Important	Important	Important	Not Important	Important	Not Important	Not Important	Slightly Important	Important	Not Important	Not Important	Very Important	Slightly Important	Important	Slightly Important	Important	Slightly Important	Very Important	Very Important	Slightly Important	Important	Important	Slightly Important	Slightly Important	Very Important	In about two-third of my papers	In very few of my papers	In none of my papers	Never	Never	Never	Never	Never	Most of the time	Most of the time	Sometimes
2015-08-11 00:45:11	56 and above	USA	USA	No	North America	Male	Married	Masters	University	More than 10 years	Professor	About two-third	Important	Not Important	Slightly Important	Important	Slightly Important	Slightly Important	Slightly Important	Slightly Important	Not Important	Not Important	Not Important	Not Important	Important	Not Important	Not Important	Not Important	Important	Important	Slightly Important	Important	Not Important	Not Important	Not Important	Important	Important	Slightly Important	In none of my papers	In none of my papers	In all my papers	Never	Never	Never	Never	Never	Sometimes	Sometimes	Sometimes
2015-08-11 00:45:51	35 - 45	India	India	No	Asia	Male	Married	Masters	College	6 - 10 years	Associate Professor	All papers	Very Important	Slightly Important	Important	Very Important	Not Important	Not Important	Not Important	Slightly Important	Not Important	Important	Slightly Important	Slightly Important	Very Important	Slightly Important	Important	Very Important	Important	Important	Very Important	Very Important	Slightly Important	Important	Very Important	Important	Important	Very Important	In all my papers	In none of my papers	In none of my papers	Never	Never	Never	Never	Never	Never	Sometimes	Most of the time
2015-08-11 01:03:00	46 - 55	Italy	Italy	No	Europe	Male	Married	Masters	University	6 - 10 years	Associate Professor	Almost all papers	Very Important	Slightly Important	Very Important	Very Important	Not Important	Not Important	Not Important	Important	Slightly Important	Slightly Important	Not Important	Not Important	Important	Not Important	Slightly Important	Very Important	Very Important	Important	Important	Slightly Important	Important	Very Important	Important	Slightly Important	Slightly Important	Important	In none of my papers	In about two-third of my papers	In very few of my papers	Never	Never	Never	Sometimes	Sometimes	Sometimes	Sometimes	Sometimes
2015-08-11 01:26:09	less than 35	USA	USA	No	North America	Male	Single	Masters	University	1 - 5 years	Assistant Professor	Very few	Very Important	Slightly Important	Important	Very Important	Important	Important	Important	Not Important	Not Important	Slightly Important	Not Important	Slightly Important	Very Important	Not Important	Not Important	Not Important	Slightly Important	Slightly Important	Very Important	Very Important	Not Important	Not Important	Not Important	Slightly Important	Slightly Important	Very Important	In none of my papers	In about one-third of my papers	In none of my papers	Never	Never	Never	Never	Never	Never	Never	Never
2015-08-11 01:40:33	56 and above	Italy	Italy	No	Europe	Female	Married	Masters	University	More than 10 years	Associate Professor	About two-third	Very Important	Important	Important	Very Important	Very Important	Very Important	Very Important	Very Important	Very Important	Very Important	Very Important	Very Important	Important	Important	Important	Important	Important	Important	Important	Important	Important	Important	Important	Important	Important	Important	In very few of my papers	In all my papers	In very few of my papers	Never	Never	Never	Never	Never	Sometimes	Sometimes	Sometimes
2015-08-11 01:55:29	35 - 45	USA	USA	No	North America	Male	Other	Masters	University	More than 10 years	Associate Professor	About two-third	Very Important	Important	Important	Important	Important	Slightly Important	Important	Not Important	Slightly Important	Not Important	Not Important	Not Important	Not Important	Not Important	Not Important	Not Important	Not Important	Not Important	Not Important	Important	Important	Important	Important	Important	Important	Very Important	In none of my papers	In none of my papers	In all my papers	Never	Never	Never	Never	Most of the time	Never	Sometimes	Sometimes
2015-08-11 02:21:04	46 - 55	USA	USA	No	North America	Female	Married	Masters	University	More than 10 years	Professor	Almost all papers	Very Important	Not Important	Important	Very Important	Important	Slightly Important	Slightly Important	Slightly Important	Slightly Important	Important	Slightly Important	Not Important	Very Important	Very Important	Very Important	Very Important	Very Important	Slightly Important	Very Important	Very Important	Very Important	Very Important	Very Important	Very Important	Slightly Important	Very Important	In very few of my papers	In none of my papers	In almost all my papers	Never	Most of the time	Never	Never	Never	Sometimes	Sometimes	Sometimes
2015-08-11 02:33:46	46 - 55	Italy	Italy	No	Europe	Male	Married	PhD	University	6 - 10 years	Associate Professor	About two-third	Important	Important	Slightly Important	Very Important	Not Important	Important	Not Important	Important	Slightly Important	Important	Not Important	Important	Important	Important	Slightly Important	Very Important	Very Important	Slightly Important	Very Important	Important	Important	Important	Very Important	Important	Slightly Important	Not Important	In about one-third of my papers	In about half of my papers	In about half of my papers	Sometimes	Most of the time	Sometimes	Most of the time	Sometimes	Most of the time	Sometimes	Most of the time
2015-08-11 03:26:57	less than 35	United Kingdom	United Kingdom	No	Europe	Male	Single	PhD	Other	Less than 1 year	Other	All papers	Very Important	Slightly Important	Slightly Important	Very Important	Important	Important	Important	Very Important	Slightly Important	Important	Important	Important	Not Important	Not Important	Not Important	Not Important	Not Important	Not Important	Not Important	Very Important	Important	Important	Very Important	Very Important	Important	Slightly Important	In all my papers	In none of my papers	In none of my papers	Never	Never	Never	Most of the time	Most of the time	Most of the time	Most of the time	Most of the time
2015-08-11 04:02:29	35 - 45	Austria	Austria	No	Europe	Male	Single	Masters	Research Institute	More than 10 years	Researcher/Scientist	Almost all papers	Important	Very Important	Very Important	Slightly Important	Important	Important	Important	Not Important	Not Important	Slightly Important	Slightly Important	Important	Very Important	Important	Important	Very Important	Very Important	Important	Very Important	Very Important	Important	Important	Very Important	Very Important	Important	Very Important	In very few of my papers	In almost all my papers	In none of my papers	Sometimes	Never	Never	Sometimes	Most of the time	Sometimes	Sometimes	Most of the time
2015-08-11 04:09:58	46 - 55	Canada	Canada	No	North America	Female	Married	Masters	University	More than 10 years	Assistant Professor	Almost all papers	Important	Slightly Important	Slightly Important	Important	Slightly Important	Important	Important	Slightly Important	Not Important	Slightly Important	Slightly Important	Slightly Important	Very Important	Slightly Important	Very Important	Important	Very Important	Important	Slightly Important	Very Important	Slightly Important	Important	Important	Important	Important	Important	In none of my papers	In none of my papers	In all my papers	Sometimes	Never	Never	Sometimes	Most of the time	Sometimes	Sometimes	Sometimes
2015-08-11 05:11:00	35 - 45	USA	USA	No	North America	Male	Married	Masters	University	6 - 10 years	Associate Professor	Almost all papers	Very Important	Very Important	Very Important	Very Important	Slightly Important	Very Important	Slightly Important	Slightly Important	Not Important	Slightly Important	Slightly Important	Slightly Important	Slightly Important	Slightly Important	Slightly Important	Slightly Important	Slightly Important	Slightly Important	Slightly Important	Important	Important	Important	Important	Important	Important	Important	In very few of my papers	In very few of my papers	In almost all my papers	Never	Never	Never	Never	Never	Most of the time	Sometimes	Sometimes
2015-08-11 05:25:38	35 - 45	Germany	USA	Yes	North America	Male	Married	Masters	Other	6 - 10 years	Economist (not holding academic position )	About two-third	Important	Very Important	Important	Important	Slightly Important	Slightly Important	Very Important	Slightly Important	Not Important	Not Important	Not Important	Slightly Important	Important	Slightly Important	Slightly Important	Important	Important	Important	Important	Important	Important	Important	Important	Important	Important	Important	In none of my papers	In none of my papers	In all my papers	Never	Sometimes	Sometimes	Most of the time	Sometimes	Sometimes	Most of the time	Sometimes
2015-08-11 09:13:00	46 - 55	Peru	USA	Yes	North America	Male	Married	Masters	Other	More than 10 years	Economist (not holding academic position )	About two-third	Important	Slightly Important	Important	Slightly Important	Slightly Important	Slightly Important	Not Important	Not Important	Not Important	Slightly Important	Slightly Important	Slightly Important	Slightly Important	Slightly Important	Slightly Important	Slightly Important	Slightly Important	Slightly Important	Slightly Important	Slightly Important	Slightly Important	Slightly Important	Slightly Important	Slightly Important	Slightly Important	Slightly Important	In none of my papers	In all my papers	In none of my papers	Never	Never	Never	Never	Never	Never	Never	Sometimes
2015-08-11 13:33:49	56 and above	India	India	No	Asia	Male	Married	Masters	University	More than 10 years	Professor	Very few	Important	Important	Important	Important	Not Important	Not Important	Not Important	Important	Not Important	Not Important	Slightly Important	Slightly Important	Not Important	Important	Important	Not Important	Not Important	Not Important	Not Important	Not Important	Important	Important	Not Important	Not Important	Not Important	Not Important	In none of my papers	In none of my papers	In all my papers	Never	Never	Never	Never	Never	Never	Never	Never
2015-08-11 14:49:35	46 - 55	Italy	Italy	No	Europe	Male	Married	Masters	University	More than 10 years	Associate Professor	Almost all papers	Important	Not Important	Slightly Important	Important	Important	Not Important	Not Important	Important	Not Important	Important	Important	Slightly Important	Important	Slightly Important	Very Important	Very Important	Not Important	Slightly Important	Very Important	Important	Slightly Important	Important	Important	Very Important	Slightly Important	Important	In none of my papers	In all my papers	In none of my papers	Never	Never	Never	Never	Never	Never	Never	Never
2015-08-11 15:09:53	35 - 45	Italy	Italy	No	Europe	Female	Married	Masters	University	6 - 10 years	Associate Professor	Almost all papers	Very Important	Not Important	Slightly Important	Very Important	Important	Important	Very Important	Important	Important	Very Important	Very Important	Important	Very Important	Slightly Important	Important	Very Important	Important	Slightly Important	Important	Very Important	Important	Important	Very Important	Important	Slightly Important	Very Important	In very few of my papers	In almost all my papers	In none of my papers	Never	Never	Never	Sometimes	Sometimes	Sometimes	Most of the time	Sometimes
2015-08-11 15:37:16	56 and above	USA	USA	No	North America	Male	Married	Masters	University	More than 10 years	Professor	About two-third	Very Important	Not Important	Slightly Important	Very Important	Not Important	Very Important	Not Important	Not Important	Not Important	Important	Not Important	Not Important	Very Important	Not Important	Very Important	Very Important	Very Important	Slightly Important	Very Important	Very Important	Important	Very Important	Very Important	Slightly Important	Very Important	Very Important	In very few of my papers	In about two-third of my papers	In about one-third of my papers	Never	Never	Never	Sometimes	Sometimes	Most of the time	Most of the time	Most of the time
2015-08-11 15:49:46	less than 35	Czech Republic	Czech Republic	No	Europe	Male	Single	Masters	University	Less than 1 year	Senior Lecturer	All papers	Very Important	Very Important	Very Important	Important	Slightly Important	Important	Very Important	Not Important	Not Important	Slightly Important	Not Important	Slightly Important	Slightly Important	Slightly Important	Important	Very Important	Very Important	Slightly Important	Important	Slightly Important	Very Important	Very Important	Important	Very Important	Slightly Important	Important	In all my papers	In none of my papers	In none of my papers	Always	Never	Never	Sometimes	Sometimes	Sometimes	Most of the time	Sometimes
2015-08-11 16:09:12	46 - 55	USA	Canada	Yes	North America	Female	Single	Masters	University	More than 10 years	Professor	About two-third	Very Important	Slightly Important	Important	Very Important	Very Important	Very Important	Very Important	Very Important	Very Important	Important	Slightly Important	Important	Very Important	Important	Important	Very Important	Very Important	Important	Important	Very Important	Very Important	Very Important	Very Important	Very Important	Very Important	Very Important	In almost all my papers	In very few of my papers	In none of my papers	Never	Never	Never	Never	Never	Sometimes	Never	Never
2015-08-11 16:10:28	less than 35	France	Australia	Yes	Oceania	Male	Single	Masters	University	1 - 5 years		All papers	Very Important	Very Important	Very Important	Very Important	Not Important	Not Important	Very Important	Slightly Important	Not Important	Not Important	Not Important	Slightly Important	Very Important	Not Important	Not Important	Important	Very Important	Slightly Important	Very Important	Very Important	Important	Important	Important	Slightly Important	Slightly Important	Very Important	In about two-third of my papers	In very few of my papers	In none of my papers	Never	Never	Never	Most of the time	Never	Never	Most of the time	Never
2015-08-11 16:18:30	less than 35	Bulgaria	Bulgaria	No	Europe	Male	Single	Masters	University	1 - 5 years	Assistant Professor	None. All have been solo written	Very Important	Very Important	Very Important	Very Important	Important	Important	Very Important	Important	Not Important	Not Important	Not Important	Slightly Important	Very Important	Not Important	Not Important	Not Important	Very Important	Very Important	Very Important	Very Important	Not Important	Not Important	Not Important	Very Important	Not Important	Very Important	In all my papers	In none of my papers	In none of my papers	Most of the time	Sometimes	Sometimes	Sometimes	Sometimes	Sometimes	Sometimes	Sometimes
2015-08-11 16:37:19	less than 35	USA	United Kingdom	Yes	Europe	Female	Single	Masters	University	Less than 1 year	Post Doc	Very few	Slightly Important	Very Important	Very Important	Very Important	Important	Important	Important	Slightly Important	Not Important	Slightly Important	Not Important	Important	Slightly Important	Slightly Important	Very Important	Very Important	Very Important	Very Important	Slightly Important	Important	Slightly Important	Slightly Important	Slightly Important	Important	Slightly Important	Slightly Important	In all my papers	In none of my papers	In none of my papers	Never	Never	Never	Most of the time	Never	Never	Most of the time	Most of the time
2015-08-11 16:43:02	56 and above	Russia	Russia	No	Asia	Male	Married	Masters	Research Institute	6 - 10 years	Professor	Very few	Very Important	Not Important	Slightly Important	Slightly Important	Not Important	Not Important	Not Important	Very Important	Not Important	Slightly Important	Slightly Important	Slightly Important	Very Important	Slightly Important	Slightly Important	Important	Important	Slightly Important	Slightly Important	Very Important	Slightly Important	Slightly Important	Important	Important	Slightly Important	Slightly Important	In very few of my papers	In very few of my papers	In all my papers	Never	Never	Never	Sometimes	Never	Never	Sometimes	Sometimes
2015-08-11 16:46:27	35 - 45	Vietnam	Vietnam	No	Asia	Male	Married	Masters	University	More than 10 years	Senior Lecturer	About one-third	Important	Very Important	Important	Important	Important	Important	Important	Slightly Important	Slightly Important	Important	Important	Important	Important	Important	Important	Important	Important	Important	Important	Important	Important	Important	Important	Important	Important	Important	In about half of my papers	In about two-third of my papers	In about half of my papers	Sometimes	Never	Never	Sometimes	Sometimes	Never	Sometimes	Sometimes
2015-08-11 16:51:39	less than 35	Canada	Canada	No	North America	Male	Married	Masters	University	1 - 5 years	Lecturer	Very few	Slightly Important	Very Important	Slightly Important	Important	Slightly Important	Important	Very Important	Slightly Important	Important	Important	Slightly Important	Important	Important	Slightly Important	Very Important	Very Important	Important	Important	Very Important	Important	Slightly Important	Very Important	Very Important	Important	Important	Very Important	In none of my papers	In all my papers	In none of my papers	Never	Never	Never	Sometimes	Sometimes	Most of the time	Most of the time	Never
2015-08-11 17:03:51	46 - 55	Denmark	Estonia	Yes	Europe	Male	Single	Masters	University	6 - 10 years	Professor	About half	Important	Not Important	Slightly Important	Very Important	Slightly Important	Very Important	Slightly Important	Very Important	Not Important	Not Important	Slightly Important	Very Important	Very Important	Slightly Important	Important	Very Important	Very Important	Slightly Important	Very Important	Important	Slightly Important	Slightly Important	Very Important	Very Important	Important	Very Important	In none of my papers	In all my papers	In all my papers	Never	Never	Never	Sometimes	Never	Always	Sometimes	Sometimes
2015-08-11 17:05:18	35 - 45	Germany	Germany	No	Europe	Female	Single	Masters	Research Institute	1 - 5 years		Almost all papers	Important	Not Important	Not Important	Important	Important	Important	Important	Important	Important	Important	Important	Important	Important	Slightly Important	Important	Important	Important	Slightly Important	Very Important	Very Important	Very Important	Very Important	Very Important	Very Important	Very Important	Very Important	In almost all my papers	In very few of my papers	In very few of my papers	Sometimes	Most of the time	Most of the time	Sometimes	Sometimes	Sometimes	Sometimes	Sometimes
2015-08-11 17:22:24	35 - 45	Denmark	Denmark	No	Europe	Male	Married	Masters	University	More than 10 years	Professor	Almost all papers	Very Important	Important	Important	Important	Slightly Important	Important	Important	Very Important	Not Important	Not Important	Slightly Important	Important	Very Important	Not Important	Important	Slightly Important	Very Important	Important	Important	Very Important	Slightly Important	Important	Important	Very Important	Important	Important	In none of my papers	In all my papers	In all my papers	Never	Never	Never	Most of the time	Most of the time	Sometimes	Most of the time	Never
2015-08-11 17:38:30	46 - 55	United Kingdom	United Kingdom	No	Europe	Male	Single	PhD	University	6 - 10 years	Professor	About half	Important	Slightly Important	Slightly Important	Important	Slightly Important	Important	Not Important	Very Important	Not Important	Not Important	Slightly Important	Important	Important	Important	Important	Important	Important	Important	Important	Important	Important	Important	Important	Important	Important	Important	In all my papers	In none of my papers	In none of my papers	Never	Never	Never	Never	Never	Most of the time	Sometimes	Most of the time
2015-08-11 17:44:17	46 - 55	South Korea	South Korea	No	Asia	Female	Single	Masters	University	More than 10 years	Professor	About two-third	Very Important	Very Important	Very Important	Important	Not Important	Very Important	Very Important	Not Important	Slightly Important	Important	Slightly Important	Not Important	Very Important	Very Important	Very Important	Very Important	Very Important	Very Important	Very Important	Very Important	Very Important	Very Important	Very Important	Very Important	Very Important	Very Important	In about two-third of my papers	In about half of my papers	In none of my papers	Never	Never	Never	Never	Never	Never	Never	Sometimes
2015-08-11 17:50:51	less than 35	Poland	Poland	No	Europe	Male	Married	Masters	University	1 - 5 years	Assistant Professor	About half	Very Important	Slightly Important	Important	Important	Slightly Important	Important	Important	Very Important	Not Important	Slightly Important	Slightly Important	Slightly Important	Important	Important	Important	Important	Important	Important	Slightly Important	Important	Important	Important	Important	Important	Important	Important	In all my papers	In none of my papers	In none of my papers	Always	Always	Always	Sometimes	Sometimes	Sometimes	Sometimes	Sometimes
2015-08-11 18:15:22	35 - 45	Canada	UAE	Yes	Asia	Male	Single	Masters	Other	1 - 5 years	Other	All papers	Important	Important	Slightly Important	Very Important	Important	Slightly Important	Slightly Important	Slightly Important	Slightly Important	Important	Important	Important	Slightly Important	Important	Important	Slightly Important	Slightly Important	Important	Important	Important	Important	Important	Very Important	Very Important	Important	Important	In all my papers	In none of my papers	In none of my papers	Never	Never	Never	Most of the time	Sometimes	Never	Most of the time	Sometimes
2015-08-11 18:18:52	35 - 45	Norway	Norway	No	Europe	Male	Married	Masters	University	More than 10 years	Professor	All papers	Very Important	Slightly Important	Slightly Important	Very Important	Important	Important	Slightly Important	Slightly Important	Not Important	Not Important	Not Important	Not Important	Important	Not Important	Not Important	Important	Important	Important	Very Important	Important	Slightly Important	Slightly Important	Important	Slightly Important	Slightly Important	Important	In about one-third of my papers	In about one-third of my papers	In about one-third of my papers	Never	Never	Never	Never	Never	Most of the time	Never	Sometimes
2015-08-11 19:09:17	46 - 55	Brazil	Brazil	No	South America	Male	Other	Masters	University	More than 10 years	Professor	About two-third	Important	Slightly Important	Slightly Important	Very Important	Slightly Important	Very Important	Not Important	Important	Not Important	Important	Not Important	Very Important	Very Important	Slightly Important	Important	Very Important	Very Important	Important	Important	Slightly Important	Slightly Important	Slightly Important	Very Important	Important	Slightly Important	Important	In about half of my papers	In very few of my papers	In very few of my papers	Sometimes	Never	Never	Never	Sometimes	Most of the time	Sometimes	Sometimes
2015-08-11 19:48:17	46 - 55	Norway	Norway	No	Europe	Male	Single	Masters	University	More than 10 years	Professor	Very few	Important	Not Important	Slightly Important	Important	Not Important	Not Important	Not Important	Not Important	Not Important	Not Important	Not Important	Not Important	Not Important	Not Important	Not Important	Not Important	Not Important	Not Important	Not Important	Important	Not Important	Important	Slightly Important	Important	Not Important	Not Important	In all my papers	In none of my papers	In none of my papers	Never	Never	Never	Never	Never	Never	Never	Never
2015-08-11 20:01:15	35 - 45	Italy	France	Yes	Europe	Male	Married	Masters	University	1 - 5 years	Assistant Professor	Almost all papers	Important	Important	Very Important	Very Important	Important	Slightly Important	Important	Very Important	Slightly Important	Not Important	Not Important	Important	Very Important	Very Important	Very Important	Very Important	Very Important	Very Important	Very Important	Very Important	Very Important	Very Important	Very Important	Very Important	Very Important	Very Important	In none of my papers	In all my papers	In none of my papers	Never	Never	Never	Sometimes	Most of the time	Sometimes	Sometimes	Sometimes
2015-08-11 20:13:47	35 - 45	Vietnam	Vietnam	No	Asia	Male	Married	Masters	University	More than 10 years	Senior Lecturer	About two-third	Important	Important	Slightly Important	Important	Important	Important	Important	Important	Important	Important	Important	Important	Important	Not Important	Slightly Important	Very Important	Very Important	Slightly Important	Slightly Important	Important	Important	Important	Important	Important	Important	Important	In all my papers	In none of my papers	In none of my papers	Never	Sometimes	Never	Most of the time	Never	Never	Never	Never
2015-08-11 20:37:57	less than 35	USA	USA	No	North America	Female	Married	Masters	University	1 - 5 years	Assistant Professor	Almost all papers	Very Important	Very Important	Very Important	Important	Very Important	Important	Very Important	Not Important	Very Important	Not Important	Not Important	Very Important	Not Important	Not Important	Not Important	Not Important	Not Important	Not Important	Not Important	Not Important	Not Important	Not Important	Not Important	Not Important	Not Important	Not Important	In very few of my papers	In almost all my papers	In none of my papers	Always	Always	Never	Always	Sometimes	Never	Never	Sometimes
2015-08-11 21:03:21	56 and above	USA	USA	No	North America	Male	Married	Masters	University	More than 10 years	Professor	Very few	Very Important	Slightly Important	Important	Important	Slightly Important	Important	Not Important	Important	Slightly Important	Important	Important	Important	Very Important	Slightly Important	Very Important	Important	Very Important	Important	Very Important	Important	Not Important	Important	Very Important	Slightly Important	Slightly Important	Slightly Important	In about half of my papers	In about half of my papers	In very few of my papers	Most of the time	Most of the time	Most of the time	Never	Sometimes	Most of the time	Sometimes	Sometimes
2015-08-11 21:07:40	35 - 45	Netherlands	Netherlands	No	Europe	Male	Married	Masters	University	1 - 5 years	Associate Professor	Almost all papers	Very Important	Slightly Important	Important	Important	Slightly Important	Not Important	Slightly Important	Slightly Important	Not Important	Very Important	Not Important	Slightly Important	Important	Not Important	Important	Very Important	Very Important	Slightly Important	Very Important	Important	Important	Important	Important	Important	Important	Important	In almost all my papers	In very few of my papers	In very few of my papers	Never	Never	Never	Sometimes	Never	Never	Never	Most of the time
2015-08-11 21:29:03	less than 35	Japan	Japan	No	Asia	Male	Single	PhD	University	1 - 5 years	Student	None. All have been solo written	Very Important	Very Important	Important	Important	Slightly Important	Slightly Important	Slightly Important	Important	Important	Slightly Important	Important	Important	Very Important	Slightly Important	Slightly Important	Slightly Important	Very Important	Slightly Important	Slightly Important	Important	Important	Slightly Important	Very Important	Very Important	Important	Important	In very few of my papers	In none of my papers	In none of my papers	Never	Never	Never	Never	Never	Never	Never	Sometimes
2015-08-11 21:41:58	less than 35	Malaysia	Malaysia	No	Asia	Male	Married	Masters	University	1 - 5 years	Senior Lecturer	All papers	Important	Slightly Important	Very Important	Very Important	Slightly Important	Important	Important	Very Important	Very Important	Very Important	Very Important	Slightly Important	Very Important	Slightly Important	Very Important	Very Important	Very Important	Slightly Important	Very Important	Important	Important	Very Important	Very Important	Very Important	Important	Very Important	In about one-third of my papers	In none of my papers	In none of my papers	Never	Never	Never	Sometimes	Sometimes	Sometimes	Sometimes	Sometimes
2015-08-11 21:55:32	35 - 45	Belgium	Luxembourg	Yes	Europe	Male	Single	Masters	Research Institute	1 - 5 years	Researcher/Scientist	About two-third	Important	Important	Important	Important	Important	Important	Important	Slightly Important	Not Important	Important	Important	Important	Important	Slightly Important	Slightly Important	Very Important	Important	Slightly Important	Very Important	Slightly Important	Important	Very Important	Slightly Important	Important	Important	Slightly Important	In very few of my papers	In none of my papers	In almost all my papers	Never	Never	Never	Most of the time	Sometimes	Never	Sometimes	Sometimes
2015-08-11 21:55:35	35 - 45	Greece	Greece	No	Europe	Female	Other	Masters		6 - 10 years	Researcher/Scientist	Very few	Slightly Important	Not Important	Slightly Important	Important	Not Important	Very Important	Very Important	Very Important	Very Important	Slightly Important	Very Important	Not Important	Not Important	Very Important	Very Important	Important	Not Important	Not Important	Very Important	Very Important	Very Important	Very Important	Very Important	Not Important	Not Important	Very Important	In none of my papers	In none of my papers	In none of my papers	Always	Never	Always	Never	Sometimes	Never	Never	Always
2015-08-11 21:59:18	less than 35	France	France	No	Europe	Male	Single	Masters	University	1 - 5 years	Student	About two-third	Important	Important	Important	Important	Slightly Important	Slightly Important	Slightly Important	Important	Important	Slightly Important	Slightly Important	Important	Slightly Important	Important	Important	Slightly Important	Slightly Important	Important	Slightly Important	Important	Important	Important	Important	Important	Important	Important	In none of my papers	In all my papers	In none of my papers	Never	Never	Always	Never	Never	Never	Never	Always
2015-08-11 23:05:35	35 - 45	Pakistan	Pakistan	No	Asia	Male	Married	Masters	University	More than 10 years	Assistant Professor	Almost all papers	Very Important	Important	Important	Important	Slightly Important	Important	Very Important	Very Important	Very Important	Important	Very Important	Very Important	Very Important	Important	Important	Important	Very Important	Important	Very Important	Very Important	Important	Important	Important	Very Important	Important	Very Important	In all my papers	In none of my papers	In none of my papers	Never	Never	Never	Sometimes	Sometimes	Sometimes	Sometimes	Sometimes
2015-08-11 23:13:36	56 and above	Canada	Canada	No	North America	Male	Married	Masters	University	More than 10 years	Professor	About two-third	Very Important	Very Important	Very Important	Very Important	Slightly Important	Very Important	Not Important	Not Important	Not Important	Important	Not Important	Not Important	Very Important	Important	Very Important	Important	Very Important	Slightly Important	Very Important	Very Important	Very Important	Very Important	Very Important	Very Important	Slightly Important	Very Important	In about one-third of my papers	In about one-third of my papers	In about one-third of my papers	Never	Never	Never	Never	Never	Most of the time	Sometimes	Sometimes
2015-08-11 23:20:47	46 - 55	Italy	Italy	No	Europe	Male	Married	Masters	University	1 - 5 years	Professor	Almost all papers	Important	Very Important	Very Important	Important	Slightly Important	Slightly Important	Slightly Important	Important	Slightly Important	Slightly Important	Important	Important	Very Important	Important	Important	Important	Slightly Important	Slightly Important	Important	Important	Important	Important	Slightly Important	Slightly Important	Slightly Important	Very Important	In very few of my papers	In almost all my papers	In almost all my papers	Never	Never	Never	Never	Never	Sometimes	Never	Sometimes
2015-08-11 23:49:34	35 - 45	Mexico	Mexico	No	North America	Male	Married	Masters	University	6 - 10 years	Professor	Very few	Important	Very Important	Important	Important	Important	Important	Slightly Important	Very Important	Important	Slightly Important	Very Important	Very Important	Important	Important	Important	Slightly Important	Important	Slightly Important	Slightly Important	Important	Very Important	Slightly Important	Slightly Important	Slightly Important	Slightly Important	Slightly Important	In all my papers	In very few of my papers	In very few of my papers	Most of the time	Sometimes	Sometimes	Most of the time	Always	Sometimes	Most of the time	Sometimes
2015-09-11 00:14:43	35 - 45	USA	USA	No	North America	Male	Married	Masters	University	1 - 5 years	Associate Professor	Almost all papers	Very Important	Important	Important	Important	Important	Slightly Important	Slightly Important	Not Important	Not Important	Not Important	Not Important	Slightly Important	Important	Important	Important	Important	Important	Slightly Important	Very Important	Important	Slightly Important	Slightly Important	Important	Important	Slightly Important	Very Important	In none of my papers	In all my papers	In none of my papers	Never	Never	Never	Never	Never	Never	Sometimes	Most of the time
2015-09-11 00:39:01	35 - 45	USA	USA	No	North America	Male	Married	Masters	University	More than 10 years	Professor	Almost all papers	Very Important	Very Important	Very Important	Very Important	Very Important	Important	Very Important	Important	Slightly Important	Important	Important	Very Important	Not Important	Not Important	Not Important	Not Important	Not Important	Not Important	Not Important	Not Important	Not Important	Not Important	Not Important	Not Important	Not Important	Not Important	In almost all my papers	In very few of my papers	In none of my papers	Sometimes	Sometimes	Sometimes	Sometimes	Sometimes	Sometimes	Sometimes	Always
2015-09-11 00:40:40	56 and above	Germany	Germany	No	Europe	Male	Single	Masters	University	More than 10 years	Senior Lecturer	About one-third	Important	Slightly Important	Slightly Important	Important	Slightly Important	Slightly Important	Not Important	Not Important	Not Important	Not Important	Not Important	Not Important	Important	Slightly Important	Slightly Important	Slightly Important	Important	Slightly Important	Important	Important	Important	Important	Important	Important	Important	Important	In very few of my papers	In about half of my papers	In about two-third of my papers	Never	Never	Never	Never	Never	Sometimes	Sometimes	Never
2015-09-11 00:47:31	56 and above	USA	USA	No	North America	Male	Married	Masters	University	More than 10 years	Professor	About half	Very Important	Not Important	Slightly Important	Important	Not Important	Not Important	Not Important	Not Important	Not Important	Important	Not Important	Slightly Important	Important	Important	Important	Slightly Important	Slightly Important	Slightly Important	Important	Important	Slightly Important	Important	Important	Very Important	Not Important	Important	In very few of my papers	In about half of my papers	In about half of my papers	Never	Never	Never	Never	Never	Never	Sometimes	Sometimes
2015-09-11 01:03:49	less than 35	Malaysia	Malaysia	No	Asia	Male	Married	Masters	University	1 - 5 years	Senior Lecturer	About one-third	Very Important	Important	Very Important	Important	Important	Very Important	Slightly Important	Slightly Important	Slightly Important	Slightly Important	Slightly Important	Important	Important	Important	Very Important	Very Important	Important	Slightly Important	Very Important	Important	Slightly Important	Very Important	Important	Important	Slightly Important	Very Important	In almost all my papers	In very few of my papers	In very few of my papers	Never	Never	Never	Sometimes	Sometimes	Most of the time	Sometimes	Most of the time
2015-09-11 01:43:44	35 - 45	Switzerland	Germany	Yes	Europe	Male	Married	Masters	University	6 - 10 years	Professor	Almost all papers	Very Important	Slightly Important	Very Important	Very Important	Very Important	Very Important	Very Important	Very Important	Very Important	Very Important	Very Important	Very Important	Very Important	Slightly Important	Slightly Important	Very Important	Very Important	Very Important	Very Important	Not Important	Not Important	Not Important	Not Important	Not Important	Not Important	Not Important	In about half of my papers	In about half of my papers	In about half of my papers	Never	Never	Never	Never	Never	Never	Never	Never
2015-09-11 01:51:54	less than 35	USA	USA	No	North America	Male	Married	Masters	Other	1 - 5 years	Other	All papers	Very Important	Slightly Important	Important	Very Important	Slightly Important	Not Important	Slightly Important	Not Important	Not Important	Very Important	Slightly Important	Important	Very Important	Slightly Important	Slightly Important	Important	Very Important	Slightly Important	Very Important	Very Important	Slightly Important	Important	Important	Very Important	Slightly Important	Important	In all my papers	In none of my papers	In none of my papers	Never	Never	Never	Sometimes	Sometimes	Sometimes	Most of the time	Never
2015-09-11 02:01:29	35 - 45	Japan	USA	Yes	North America	Male	Married	Masters	University	More than 10 years	Professor	Almost all papers	Very Important	Slightly Important	Very Important	Very Important	Very Important	Slightly Important	Slightly Important	Not Important	Slightly Important	Slightly Important	Not Important	Slightly Important	Important	Slightly Important	Important	Slightly Important	Important	Slightly Important	Important	Important	Slightly Important	Important	Slightly Important	Important	Slightly Important	Important	In none of my papers	In almost all my papers	In very few of my papers	Never	Never	Never	Never	Never	Never	Never	Most of the time
2015-09-11 02:14:59	less than 35	Canada	Canada	No	North America	Male	Single	Masters	University	Less than 1 year	Post Doc	All papers	Important	Important	Very Important	Important	Slightly Important	Not Important	Very Important	Important	Not Important	Very Important	Important	Important	Important	Important	Important	Important	Important	Important	Important	Important	Important	Important	Important	Important	Important	Important	In almost all my papers	In none of my papers	In about one-third of my papers	Never	Never	Never	Sometimes	Never	Never	Sometimes	Sometimes
2015-09-11 02:16:54	56 and above	France	France	No	Europe	Male	Married	Masters	Research Institute	More than 10 years	Professor	About one-third	Very Important	Slightly Important	Important	Important	Not Important	Slightly Important	Slightly Important	Slightly Important	Not Important	Slightly Important	Not Important	Not Important	Very Important	Important	Important	Important	Very Important	Very Important	Very Important	Very Important	Important	Important	Important	Very Important	Very Important	Very Important	In very few of my papers	In about two-third of my papers	In very few of my papers	Never	Never	Never	Sometimes	Sometimes	Sometimes	Sometimes	Sometimes
2015-09-11 02:20:34	56 and above	Italy	Italy	No	Europe	Male	Married	Other	University	More than 10 years	Professor	About two-third	Very Important	Slightly Important	Slightly Important	Very Important	Not Important	Slightly Important	Not Important	Slightly Important	Not Important	Not Important	Not Important	Slightly Important	Slightly Important	Not Important	Not Important	Not Important	Slightly Important	Slightly Important	Not Important	Slightly Important	Not Important	Not Important	Not Important	Slightly Important	Slightly Important	Not Important	In none of my papers	In none of my papers	In all my papers	Sometimes	Most of the time	Always	Sometimes	Most of the time	Sometimes	Never	Sometimes
2015-09-11 02:26:15	35 - 45	Italy	Italy	No	Europe	Female	Married	Masters	Research Institute	6 - 10 years	Economist (not holding academic position )	All papers	Very Important	Very Important	Very Important	Very Important	Important	Slightly Important	Important	Important	Slightly Important	Slightly Important	Important	Important	Important	Important	Important	Slightly Important	Important	Important	Slightly Important	Important	Important	Important	Important	Important	Important	Important	In about half of my papers	In about half of my papers	In none of my papers	Always	Sometimes	Always	Sometimes	Sometimes	Never	Sometimes	Most of the time
2015-09-11 02:26:16	35 - 45	Belgium	Belgium	No	Europe	Female	Single	Masters	University	More than 10 years	Senior Lecturer	Almost all papers	Important	Slightly Important	Important	Very Important	Important	Important	Important	Important	Slightly Important	Very Important	Slightly Important	Important	Important	Slightly Important	Very Important	Very Important	Very Important	Slightly Important	Important	Important	Slightly Important	Important	Slightly Important	Important	Slightly Important	Important	In about two-third of my papers	In about half of my papers	In very few of my papers	Never	Never	Never	Never	Never	Most of the time	Most of the time	Most of the time
2015-09-11 02:35:40	46 - 55	Spain	Spain	No	Europe	Female	Married	Masters	University	More than 10 years	Associate Professor	Almost all papers	Important	Important	Very Important	Very Important	Slightly Important	Important	Slightly Important	Important	Slightly Important	Slightly Important	Important	Important	Very Important	Slightly Important	Important	Very Important	Very Important	Important	Very Important	Important	Slightly Important	Important	Important	Slightly Important	Slightly Important	Important	In about one-third of my papers	In about two-third of my papers	In about one-third of my papers	Most of the time	Sometimes	Sometimes	Sometimes	Most of the time	Sometimes	Most of the time	Sometimes
2015-09-11 02:53:18	less than 35	Germany	Germany	No	Europe	Male	Married	Masters	University	6 - 10 years	Assistant Professor	About one-third	Important	Not Important	Important	Important	Very Important	Not Important	Slightly Important	Slightly Important	Important	Important	Important	Very Important	Important	Not Important	Slightly Important	Important	Important	Slightly Important	Very Important	Important	Important	Important	Important	Important	Important	Important	In none of my papers	In almost all my papers	In none of my papers	Never	Never	Never	Never	Never	Never	Never	Never
2015-09-11 03:04:22	35 - 45	USA	USA	No	North America	Female	Married	Masters	College	More than 10 years	Professor	Almost all papers	Important	Important	Very Important	Very Important	Very Important	Important	Important	Important	Slightly Important	Not Important	Important	Slightly Important	Important	Important	Important	Very Important	Very Important	Important	Very Important	Important	Important	Important	Important	Important	Important	Important	In none of my papers	In all my papers	In none of my papers	Most of the time	Sometimes	Most of the time	Sometimes	Most of the time	Sometimes	Sometimes	Most of the time
2015-09-11 03:41:44	46 - 55	USA	USA	No	North America	Male	Married	Masters	University	1 - 5 years	Professor	Almost all papers	Very Important	Not Important	Important	Important	Important	Important	Important	Slightly Important	Slightly Important	Slightly Important	Slightly Important	Important	Very Important	Important	Important	Important	Very Important	Important	Very Important	Very Important	Important	Important	Important	Very Important	Important	Very Important	In very few of my papers	In almost all my papers	In none of my papers	Never	Never	Never	Never	Never	Sometimes	Sometimes	Sometimes
2015-09-11 03:45:22	46 - 55	Netherlands	Netherlands	No	Europe	Male	Other	Masters	University	6 - 10 years	Professor	About two-third	Slightly Important	Slightly Important	Important	Important	Not Important	Important	Not Important	Slightly Important	Slightly Important	Important	Not Important	Not Important	Slightly Important	Slightly Important	Important	Important	Slightly Important	Slightly Important	Slightly Important	Slightly Important	Slightly Important	Slightly Important	Important	Important	Important	Important	In about half of my papers	In about half of my papers	In none of my papers	Never	Never	Never	Never	Never	Sometimes	Never	Sometimes
2015-09-11 03:49:37	56 and above	USA	USA	No	North America	Male	Married	Masters	University	1 - 5 years	Lecturer	Almost all papers	Very Important	Not Important	Not Important	Very Important	Important	Slightly Important	Important	Very Important	Not Important	Very Important	Not Important	Slightly Important	Very Important	Very Important	Very Important	Important	Very Important	Very Important	Not Important	Very Important	Very Important	Very Important	Very Important	Very Important	Very Important	Slightly Important	In almost all my papers	In very few of my papers	In none of my papers	Never	Never	Never	Never	Never	Never	Never	Sometimes
2015-09-11 04:13:24	less than 35	Russia	Russia	No	Asia	Female	Single	Masters	University	6 - 10 years	Associate Professor	Almost all papers	Important	Important	Important	Slightly Important	Not Important	Not Important	Not Important	Important	Not Important	Not Important	Important	Not Important	Important	Important	Important	Important	Important	Important	Important	Important	Important	Important	Important	Important	Important	Important	In very few of my papers	In none of my papers	In almost all my papers	Never	Never	Never	Sometimes	Sometimes	Sometimes	Sometimes	Sometimes
2015-09-11 04:16:46	46 - 55	Italy	Italy	No	Europe	Male	Married	Masters	University	More than 10 years	Associate Professor	Almost all papers	Very Important	Not Important	Important	Slightly Important	Not Important	Important	Slightly Important	Important	Not Important	Important	Important	Slightly Important	Slightly Important	Slightly Important	Important	Very Important	Very Important	Slightly Important	Important	Important	Important	Important	Important	Important	Important	Important	In very few of my papers	In none of my papers	In almost all my papers	Sometimes	Never	Never	Sometimes	Sometimes	Sometimes	Sometimes	Sometimes
2015-09-11 05:01:13	56 and above	USA	USA	No	North America	Male	Married	Masters	University	1 - 5 years	Professor	About two-third	Important	Important	Very Important	Important	Not Important	Important	Not Important	Not Important	Slightly Important	Slightly Important	Not Important	Not Important	Important	Important	Very Important	Very Important	Important	Very Important	Important	Important	Not Important	Important	Important	Very Important	Slightly Important	Important	In very few of my papers	In almost all my papers	In almost all my papers	Never	Never	Never	Never	Never	Most of the time	Sometimes	Sometimes
2015-09-11 05:04:03	35 - 45	Portugal	Portugal	No	Europe	Male	Married	Masters	University	6 - 10 years	Assistant Professor	About two-third	Very Important	Important	Very Important	Very Important	Important	Important	Very Important	Very Important	Important	Important	Very Important	Very Important	Important	Very Important	Important	Important	Important	Very Important	Very Important	Very Important	Important	Very Important	Very Important	Important	Important	Very Important	In all my papers	In very few of my papers	In none of my papers	Never	Never	Never	Always	Most of the time	Always	Always	Sometimes
2015-09-11 05:05:20	46 - 55	Australia	Australia	No	Oceania	Female	Married	Masters	University	Less than 1 year	Professor	Almost all papers	Very Important	Very Important	Very Important	Very Important	Important	Important	Very Important	Very Important	Slightly Important	Very Important	Very Important	Important	Very Important	Slightly Important	Important	Important	Very Important	Important	Important	Very Important	Important	Important	Very Important	Very Important	Important	Very Important	In very few of my papers	In very few of my papers	In almost all my papers	Sometimes	Never	Never	Never	Never	Sometimes	Sometimes	Sometimes
2015-09-11 05:10:09	less than 35	France	France	No	Europe	Female	Married	Masters	Other	6 - 10 years	Economist (not holding academic position )	Almost all papers	Very Important	Important	Very Important	Very Important	Slightly Important	Important	Important	Important	Very Important	Slightly Important	Not Important	Important	Very Important	Very Important	Slightly Important	Very Important	Very Important	Slightly Important	Important	Important	Important	Important	Important	Important	Important	Important	In very few of my papers	In almost all my papers	In very few of my papers	Sometimes	Never	Never	Sometimes	Sometimes	Sometimes	Sometimes	Never
2015-09-11 05:33:57	35 - 45	Portugal	Portugal	No	Europe	Female	Married	Masters	University	6 - 10 years	Assistant Professor	All papers	Very Important	Important	Very Important	Very Important	Important	Slightly Important	Slightly Important	Important	Very Important	Very Important	Slightly Important	Slightly Important	Very Important	Very Important	Very Important	Very Important	Very Important	Very Important	Important	Very Important	Very Important	Very Important	Very Important	Very Important	Very Important	Very Important	In almost all my papers	In none of my papers	In none of my papers	Most of the time	Never	Never	Never	Most of the time	Sometimes	Never	Sometimes
2015-09-11 06:20:54	35 - 45	Mexico	USA	Yes	North America	Male	Married	Masters	Other	1 - 5 years	Economist (not holding academic position )	About two-third	Very Important	Very Important	Very Important	Very Important	Slightly Important	Not Important	Important	Important	Important	Important	Very Important	Important	Important	Important	Important	Important	Very Important	Important	Very Important	Very Important	Very Important	Very Important	Very Important	Important	Very Important	Very Important	In very few of my papers	In almost all my papers	In none of my papers	Never	Never	Never	Never	Never	Never	Never	Sometimes
2015-09-11 06:21:38	35 - 45	Spain	Spain	No	Europe	Male	Married	Masters	University	More than 10 years	Associate Professor	Almost all papers	Important	Important	Very Important	Very Important	Important	Very Important	Very Important	Very Important	Slightly Important	Slightly Important	Slightly Important	Very Important	Important	Not Important	Important	Important	Very Important	Slightly Important	Important	Important	Important	Very Important	Important	Important	Important	Important	In about two-third of my papers	In none of my papers	In about one-third of my papers	Never	Never	Never	Never	Never	Most of the time	Sometimes	Most of the time
2015-09-11 06:31:16	35 - 45	USA	USA	No	North America	Female	Married	Masters	University	1 - 5 years	Assistant Professor	Almost all papers	Very Important	Very Important	Very Important	Very Important	Important	Slightly Important	Slightly Important	Slightly Important	Not Important	Important	Not Important	Not Important	Very Important	Very Important	Very Important	Very Important	Very Important	Very Important	Very Important	Very Important	Very Important	Very Important	Very Important	Very Important	Very Important	Very Important	In about one-third of my papers	In about one-third of my papers	In about one-third of my papers	Never	Never	Never	Never	Never	Never	Sometimes	Sometimes
2015-09-11 06:36:55	35 - 45	New Zealand	New Zealand	No	Oceania	Female	Married	Masters	University	6 - 10 years	Senior Lecturer	Almost all papers	Important	Very Important	Very Important	Very Important	Important	Important	Important	Important	Slightly Important	Slightly Important	Slightly Important	Very Important	Very Important	Important	Important	Important	Very Important	Slightly Important	Slightly Important	Important	Slightly Important	Slightly Important	Slightly Important	Important	Slightly Important	Slightly Important	In about half of my papers	In about half of my papers	In none of my papers	Never	Never	Never	Never	Never	Sometimes	Sometimes	Sometimes
2015-09-11 06:41:51	35 - 45	Japan	Japan	No	Asia	Male	Married	Masters	University	1 - 5 years	Associate Professor	About two-third	Very Important	Very Important	Very Important	Important	Important	Not Important	Very Important	Slightly Important	Slightly Important	Slightly Important	Important	Important	Slightly Important	Important	Not Important	Very Important	Very Important	Slightly Important	Very Important	Very Important	Very Important	Very Important	Slightly Important	Slightly Important	Very Important	Slightly Important	In about two-third of my papers	In none of my papers	In none of my papers	Sometimes	Sometimes	Sometimes	Most of the time	Sometimes	Sometimes	Never	Never
2015-09-11 06:50:34	56 and above	USA	USA	No	North America	Male	Married	Masters	University	More than 10 years	Professor	About one-third	Slightly Important	Important	Important	Important	Slightly Important	Important	Important	Slightly Important	Slightly Important	Not Important	Slightly Important	Slightly Important	Important	Important	Important	Important	Important	Slightly Important	Important	Important	Important	Important	Important	Important	Slightly Important	Important	In none of my papers	In about two-third of my papers	In about one-third of my papers	Never	Never	Never	Never	Never	Never	Most of the time	Never
2015-09-11 07:07:06	less than 35	USA	USA	No	North America	Male	Single	Masters	University	1 - 5 years	Assistant Professor	Almost all papers	Very Important	Very Important	Very Important	Very Important	Important	Very Important	Very Important	Important	Slightly Important	Slightly Important	Slightly Important	Very Important	Very Important	Very Important	Very Important	Very Important	Very Important	Very Important	Very Important	Very Important	Very Important	Very Important	Very Important	Very Important	Very Important	Very Important	In very few of my papers	In about one-third of my papers	In almost all my papers	Never	Never	Never	Never	Never	Never	Never	Sometimes
2015-09-11 07:48:26	35 - 45	South Africa	South Korea	Yes	Asia	Male	Married	Masters	Research Institute	6 - 10 years	Researcher/Scientist	Almost all papers	Important	Slightly Important	Important	Important	Slightly Important	Slightly Important	Slightly Important	Slightly Important	Important	Important	Slightly Important	Slightly Important	Slightly Important	Important	Important	Slightly Important	Slightly Important	Slightly Important	Slightly Important	Important	Slightly Important	Slightly Important	Important	Important	Important	Important	In about two-third of my papers	In about one-third of my papers	In very few of my papers	Most of the time	Sometimes	Sometimes	Sometimes	Most of the time	Sometimes	Most of the time	Most of the time
2015-09-11 07:55:18	46 - 55	USA	USA	No	North America	Male	Married	Masters	University	More than 10 years	Professor	About half	Important	Important	Important	Important	Slightly Important	Important	Important	Not Important	Not Important	Not Important	Not Important	Not Important	Important	Not Important	Important	Important	Important	Important	Very Important	Important	Slightly Important	Important	Important	Important	Important	Important	In very few of my papers	In none of my papers	In almost all my papers	Never	Never	Never	Sometimes	Sometimes	Most of the time	Sometimes	Sometimes
2015-09-11 07:57:04	35 - 45	Finland	Australia	Yes	Oceania	Female	Married	Masters	University	6 - 10 years	Senior Lecturer	All papers	Very Important	Very Important	Very Important	Very Important	Important	Important	Very Important	Important	Important	Slightly Important	Slightly Important	Important	Very Important	Important	Important	Very Important	Very Important	Important	Important	Very Important	Very Important	Very Important	Very Important	Very Important	Very Important	Very Important	In none of my papers	In none of my papers	In all my papers	Never	Never	Never	Most of the time	Never	Sometimes	Sometimes	Sometimes
2015-09-11 09:31:43	56 and above	Australia	Australia	No	Oceania	Male	Married	Masters	University	1 - 5 years	Professor	About two-third	Very Important	Slightly Important	Very Important	Very Important	Not Important	Very Important	Not Important	Slightly Important	Slightly Important	Slightly Important	Not Important	Not Important	Very Important	Important	Important	Very Important	Important	Important	Very Important	Very Important	Important	Important	Important	Important	Important	Important	In very few of my papers	In none of my papers	In almost all my papers	Never	Never	Never	Sometimes	Sometimes	Most of the time	Most of the time	Sometimes
2015-09-11 10:24:45	46 - 55	USA	USA	No	North America	Male	Single	Masters	University	1 - 5 years	Assistant Professor	Almost all papers	Very Important	Very Important	Very Important	Very Important	Important	Slightly Important	Very Important	Slightly Important	Important	Slightly Important	Slightly Important	Slightly Important	Slightly Important	Important	Important	Important	Important	Important	Important	Slightly Important	Very Important	Very Important	Important	Very Important	Important	Slightly Important	In about one-third of my papers	In none of my papers	In none of my papers	Most of the time	Most of the time	Sometimes	Sometimes	Sometimes	Never	Most of the time	Most of the time
2015-09-11 11:19:20	35 - 45	India	India	No	Asia	Male	Married	Masters	Other	1 - 5 years	Economist (not holding academic position )	About half	Very Important	Slightly Important	Important	Important	Not Important	Not Important	Not Important	Very Important	Important	Very Important	Important	Important	Very Important	Important	Important	Very Important	Slightly Important	Slightly Important	Important	Very Important	Very Important	Very Important	Very Important	Very Important	Very Important	Very Important	In very few of my papers	In very few of my papers	In almost all my papers	Never	Never	Never	Most of the time	Sometimes	Sometimes	Sometimes	Sometimes
2015-09-11 12:13:03	35 - 45	Turkey	USA	Yes	North America	Female	Married	Masters	University	1 - 5 years	Assistant Professor	About two-third	Important	Important	Important	Important	Slightly Important	Not Important	Slightly Important	Slightly Important	Not Important	Not Important	Not Important	Slightly Important	Important	Not Important	Slightly Important	Important	Slightly Important	Important	Important	Important	Not Important	Not Important	Not Important	Important	Important	Important	In none of my papers	In none of my papers	In all my papers	Never	Sometimes	Never	Never	Never	Never	Never	Sometimes
2015-09-11 12:20:37	56 and above	Iraq	Malaysia	Yes	Asia	Male	Married	Masters	University	6 - 10 years	Professor	About two-third	Slightly Important	Important	Important	Slightly Important	Slightly Important	Slightly Important	Slightly Important	Important	Important	Important	Slightly Important	Slightly Important	Important	Important	Slightly Important	Slightly Important	Slightly Important	Important	Slightly Important	Important	Important	Slightly Important	Slightly Important	Slightly Important	Important	Slightly Important	In almost all my papers	In about one-third of my papers	In about one-third of my papers	Sometimes	Never	Never	Sometimes	Sometimes	Most of the time	Most of the time	Sometimes
2015-09-11 13:42:00	35 - 45	Zimbabwe	Kenya	Yes	Africa	Male	Married	Masters	Research Institute	1 - 5 years	Researcher/Scientist	About one-third	Important	Slightly Important	Very Important	Very Important	Slightly Important	Important	Important	Important	Not Important	Important	Important	Very Important	Important	Important	Important	Very Important	Very Important	Very Important	Very Important	Important	Important	Important	Very Important	Very Important	Important	Important	In very few of my papers	In almost all my papers	In none of my papers	Never	Never	Never	Sometimes	Sometimes	Never	Never	Sometimes
2015-09-11 15:01:10	35 - 45	France	France	No	Europe	Female	Married	Masters	University	6 - 10 years	Senior Lecturer	Very few	Slightly Important	Slightly Important	Important	Very Important	Not Important	Not Important	Important	Not Important	Not Important	Very Important	Not Important	Not Important	Slightly Important	Slightly Important	Not Important	Slightly Important	Not Important	Slightly Important	Slightly Important	Important	Important	Important	Important	Very Important	Very Important	Important	In none of my papers	In none of my papers	In all my papers	Sometimes	Never	Never	Always	Always	Never	Never	Most of the time
2015-09-11 15:15:01	35 - 45	Lithuania	Lithuania	No	Europe	Male	Married	Masters	University	More than 10 years	Professor	Almost all papers	Very Important	Important	Very Important	Important	Slightly Important	Slightly Important	Important	Very Important	Slightly Important	Very Important	Very Important	Very Important	Important	Slightly Important	Very Important	Very Important	Very Important	Important	Very Important	Very Important	Very Important	Important	Important	Important	Very Important	Slightly Important	In all my papers	In none of my papers	In none of my papers	Most of the time	Never	Never	Sometimes	Never	Sometimes	Sometimes	Never
2015-09-11 15:22:28	56 and above	Turkey	Turkey	No	Asia	Male	Married	Masters	University	More than 10 years	Assistant Professor	All papers	Important	Important	Very Important	Very Important	Not Important	Not Important	Slightly Important	Important	Important	Important	Important	Important	Important	Very Important	Very Important	Very Important	Important	Important	Very Important	Important	Very Important	Very Important	Very Important	Important	Important	Very Important	In about half of my papers	In about half of my papers	In about half of my papers	Always	Sometimes	Most of the time	Always	Always	Never	Always	Always
2015-09-11 15:31:19	35 - 45	Germany	Germany	No	Europe	Male	Married	Masters	Research Institute	1 - 5 years	Professor	Almost all papers	Slightly Important	Important	Very Important	Important	Slightly Important	Very Important	Very Important	Slightly Important	Slightly Important	Important	Not Important	Not Important	Important	Not Important	Not Important	Important	Important	Slightly Important	Very Important	Important	Slightly Important	Slightly Important	Slightly Important	Important	Important	Slightly Important	In about one-third of my papers	In about half of my papers	In about two-third of my papers	Never	Never	Never	Sometimes	Sometimes	Sometimes	Sometimes	Sometimes
2015-09-11 15:32:39	46 - 55	Finland	Finland	No	Europe	Male	Married	Masters	University	More than 10 years	Professor	About one-third	Not Important	Not Important	Not Important	Important	Not Important	Important	Not Important	Not Important	Not Important	Not Important	Not Important	Not Important	Very Important	Slightly Important	Slightly Important	Slightly Important	Very Important	Very Important	Very Important	Very Important	Slightly Important	Slightly Important	Slightly Important	Very Important	Very Important	Very Important	In none of my papers	In all my papers	In none of my papers	Never	Never	Never	Never	Never	Never	Never	Most of the time
2015-09-11 15:38:16	35 - 45	Austria	Switzerland	Yes	Europe	Male	Married	Masters	University	1 - 5 years	Professor	About two-third	Very Important	Important	Very Important	Very Important	Slightly Important	Important	Important	Slightly Important	Not Important	Slightly Important	Slightly Important	Important	Very Important	Important	Very Important	Very Important	Important	Important	Very Important	Very Important	Important	Very Important	Very Important	Important	Important	Very Important	In very few of my papers	In none of my papers	In almost all my papers	Never	Never	Never	Sometimes	Sometimes	Sometimes	Sometimes	Never
2015-09-11 15:39:16	35 - 45	Sweden	Denmark	Yes	Europe	Female	Married	Masters	Research Institute	6 - 10 years		About one-third	Important	Important	Important	Important	Important	Not Important	Slightly Important	Important	Slightly Important	Not Important	Slightly Important	Slightly Important	Not Important	Not Important	Not Important	Not Important	Not Important	Not Important	Not Important	Very Important	Very Important	Very Important	Very Important	Very Important	Very Important	Very Important	In none of my papers	In all my papers	In none of my papers	Never	Never	Never	Sometimes	Sometimes	Never	Never	Never
2015-09-11 15:40:23	35 - 45	Norway	Norway	No	Europe	Male	Married	Masters	University	6 - 10 years	Associate Professor	Almost all papers	Very Important	Important	Important	Important	Important	Important	Important	Slightly Important	Slightly Important	Slightly Important	Slightly Important	Slightly Important	Important	Slightly Important	Slightly Important	Important	Important	Slightly Important	Important	Important	Important	Important	Slightly Important	Important	Important	Slightly Important	In very few of my papers	In about two-third of my papers	In about one-third of my papers	Most of the time	Sometimes	Most of the time	Sometimes	Sometimes	Sometimes	Sometimes	Never
2015-09-11 16:28:47	56 and above	Italy	Italy	No	Europe	Male	Married	Masters	University	More than 10 years	Professor	About two-third	Very Important	Not Important	Important	Very Important	Slightly Important	Important	Not Important	Important	Very Important	Important	Slightly Important	Important	Slightly Important	Important	Very Important	Important	Slightly Important	Slightly Important	Very Important	Slightly Important	Important	Very Important	Important	Slightly Important	Slightly Important	Very Important	In none of my papers	In very few of my papers	In almost all my papers	Never	Never	Never	Never	Sometimes	Most of the time	Most of the time	Sometimes
2015-09-11 16:29:40	35 - 45	Italy	Italy	No	Europe	Female	Married	Masters	University	More than 10 years	Associate Professor	All papers	Very Important	Not Important	Not Important	Very Important	Not Important	Very Important	Slightly Important	Very Important	Not Important	Very Important	Important	Important	Important	Important	Important	Important	Important	Important	Important	Important	Important	Important	Important	Important	Important	Important	In all my papers	In very few of my papers	In none of my papers	Never	Never	Never	Never	Never	Never	Never	Never
2015-09-11 16:31:45	less than 35	France	France	No	Europe	Male	Married	Masters	Research Institute	6 - 10 years	Assistant Professor	About half	Slightly Important	Not Important	Very Important	Very Important	Slightly Important	Important	Not Important	Important	Slightly Important	Slightly Important	Not Important	Slightly Important	Very Important	Not Important	Slightly Important	Important	Slightly Important	Very Important	Slightly Important	Very Important	Not Important	Slightly Important	Important	Slightly Important	Slightly Important	Important	In very few of my papers	In almost all my papers	In none of my papers	Never	Never	Never	Never	Never	Never	Always	Sometimes
2015-09-11 16:34:13	35 - 45	Italy	Italy	No	Europe	Male	Married	Masters	University	1 - 5 years	Assistant Professor	Almost all papers	Important	Not Important	Slightly Important	Very Important	Important	Important	Important	Slightly Important	Important	Very Important	Important	Slightly Important	Slightly Important	Important	Important	Slightly Important	Slightly Important	Important	Important	Important	Important	Important	Important	Important	Important	Important	In very few of my papers	In almost all my papers	In none of my papers	Most of the time	Never	Never	Never	Never	Never	Sometimes	Sometimes
2015-09-11 16:34:43	35 - 45	Spain	Spain	No	Europe	Male	Married	Masters	University	More than 10 years	Associate Professor	About half	Important	Important	Slightly Important	Important	Important	Slightly Important	Important	Slightly Important	Not Important	Not Important	Slightly Important	Slightly Important	Important	Slightly Important	Important	Important	Important	Slightly Important	Slightly Important	Important	Important	Important	Important	Important	Important	Important	In very few of my papers	In almost all my papers	In none of my papers	Sometimes	Never	Never	Sometimes	Never	Sometimes	Never	Most of the time
2015-09-11 16:47:04	56 and above	Peru	Peru	No	South America	Male	Married	Masters	University	More than 10 years	Professor	Very few	Important	Important	Important	Important	Important	Important	Important	Important	Important	Important	Important	Important	Not Important	Important	Not Important	Not Important	Not Important	Not Important	Not Important	Not Important	Not Important	Slightly Important	Important	Important	Slightly Important	Not Important	In none of my papers	In none of my papers	In all my papers	Sometimes	Sometimes	Sometimes	Sometimes	Sometimes	Never	Sometimes	Sometimes
2015-09-11 16:58:17	56 and above	Netherlands	Netherlands	No	Europe	Male	Married	Masters	University	More than 10 years	Professor	Very few	Not Important	Not Important	Important	Very Important	Important	Important	Not Important	Important	Important	Important	Important	Important	Important	Important	Important	Important	Important	Important	Important	Important	Slightly Important	Important	Important	Important	Important	Important	In very few of my papers	In very few of my papers	In very few of my papers	Never	Never	Never	Never	Never	Never	Sometimes	Never
2015-09-11 17:08:39	35 - 45	Italy	Denmark	Yes	Europe	Male	Married	Masters	University	1 - 5 years	Student	All papers	Very Important	Slightly Important	Slightly Important	Very Important	Slightly Important	Not Important	Important	Not Important	Not Important	Very Important	Slightly Important	Slightly Important	Not Important	Not Important	Not Important	Not Important	Not Important	Not Important	Not Important	Important	Slightly Important	Slightly Important	Slightly Important	Very Important	Important	Important	In all my papers	In none of my papers	In none of my papers	Sometimes	Sometimes	Never	Never	Sometimes	Never	Sometimes	Most of the time
2015-09-11 17:15:34	56 and above	Finland	Finland	No	Europe	Male	Married	Masters	University	More than 10 years	Professor	About two-third	Important	Important	Very Important	Important	Very Important	Important	Not Important	Very Important	Important	Slightly Important	Important	Slightly Important	Important	Slightly Important	Slightly Important	Slightly Important	Important	Slightly Important	Very Important	Very Important	Important	Very Important	Important	Very Important	Important	Very Important	In very few of my papers	In very few of my papers	In almost all my papers	Most of the time	Never	Never	Never	Never	Sometimes	Never	Most of the time
2015-09-11 17:22:29	35 - 45	China	Norway	Yes	Europe	Female	Married	Masters	University	1 - 5 years	Associate Professor	About two-third	Very Important	Important	Important	Very Important	Not Important	Slightly Important	Important	Very Important	Slightly Important	Important	Very Important	Very Important	Important	Slightly Important	Slightly Important	Very Important	Very Important	Important	Important	Very Important	Very Important	Very Important	Very Important	Very Important	Very Important	Very Important	In all my papers	In none of my papers	In none of my papers	Sometimes	Sometimes	Sometimes	Most of the time	Sometimes	Sometimes	Sometimes	Never
2015-09-11 17:27:34	35 - 45	Germany	Switzerland	Yes	Europe	Female	Single	Masters	University	1 - 5 years	Senior Lecturer	Almost all papers	Very Important	Important	Very Important	Very Important	Very Important	Slightly Important	Important	Important	Not Important	Not Important	Important	Very Important	Important	Important	Important	Important	Important	Slightly Important	Important	Important	Important	Important	Important	Important	Important	Important	In almost all my papers	In almost all my papers	In none of my papers	Sometimes	Never	Never	Sometimes	Most of the time	Sometimes	Sometimes	Most of the time
2015-09-11 17:41:33	46 - 55	Japan	Japan	No	Asia	Male	Married	Masters	University	1 - 5 years	Professor	About one-third	Important	Slightly Important	Not Important	Slightly Important	Not Important	Important	Slightly Important	Not Important	Not Important	Slightly Important	Not Important	Not Important	Important	Not Important	Slightly Important	Important	Important	Important	Slightly Important	Important	Important	Important	Important	Important	Important	Important	In all my papers	In none of my papers	In none of my papers	Always	Most of the time	Always	Sometimes	Sometimes	Sometimes	Sometimes	Never
2015-09-11 17:43:24	46 - 55	France	France	No	Europe	Male	Other	Masters	Research Institute	More than 10 years	Researcher/Scientist	Almost all papers	Very Important	Important	Important	Very Important	Important	Important	Important	Slightly Important	Important	Important	Slightly Important	Slightly Important	Important	Important	Important	Important	Important	Slightly Important	Important	Important	Important	Important	Important	Slightly Important	Important	Not Important	In none of my papers	In all my papers	In none of my papers	Most of the time	Never	Never	Never	Never	Never	Never	Never
2015-09-11 17:54:59	56 and above	Italy	Italy	No	Europe	Male	Married	Other	Other	More than 10 years	Other	About half	Important	Not Important	Important	Not Important	Not Important	Not Important	Not Important	Not Important	Not Important	Not Important	Not Important	Slightly Important	Very Important	Important	Important	Important	Slightly Important	Slightly Important	Very Important	Very Important	Important	Important	Important	Important	Important	Important	In none of my papers	In all my papers	In none of my papers	Sometimes	Never	Never	Never	Never	Never	Sometimes	Sometimes
2015-09-11 18:05:10	less than 35	Italy	Italy	No	Europe	Male	Other	Masters	University	1 - 5 years	Assistant Professor	Almost all papers	Important	Important	Important	Important	Important	Important	Important	Slightly Important	Slightly Important	Slightly Important	Slightly Important	Slightly Important	Slightly Important	Important	Important	Slightly Important	Slightly Important	Slightly Important	Slightly Important	Important	Important	Slightly Important	Slightly Important	Important	Slightly Important	Slightly Important	In about two-third of my papers	In about two-third of my papers	In about half of my papers	Never	Never	Never	Sometimes	Sometimes	Never	Sometimes	Sometimes
2015-09-11 18:06:36	35 - 45	Greece	Greece	No	Europe	Male	Married	Masters	University	1 - 5 years	Assistant Professor	About two-third	Important	Very Important	Important	Important	Important	Slightly Important	Slightly Important	Very Important	Important	Very Important	Important	Important	Slightly Important	Not Important	Slightly Important	Important	Important	Slightly Important	Slightly Important	Important	Important	Important	Slightly Important	Slightly Important	Important	Slightly Important	In about two-third of my papers	In very few of my papers	In none of my papers	Sometimes	Never	Never	Most of the time	Sometimes	Sometimes	Most of the time	Never
2015-09-11 18:16:09	35 - 45	France	Switzerland	Yes	Europe	Male	Single	Masters	University	1 - 5 years	Professor	Almost all papers	Very Important	Not Important	Very Important	Very Important	Important	Slightly Important	Slightly Important	Very Important	Very Important	Slightly Important	Slightly Important	Important	Important	Important	Important	Important	Important	Important	Important	Very Important	Slightly Important	Important	Very Important	Very Important	Important	Very Important	In none of my papers	In none of my papers	In all my papers	Never	Never	Never	Never	Never	Never	Never	Sometimes
2015-09-11 18:20:30	46 - 55	Greece	Greece	No	Europe	Male	Married	Masters	University	More than 10 years	Professor	All papers	Important	Important	Important	Very Important	Slightly Important	Important	Slightly Important	Important	Slightly Important	Very Important	Important	Slightly Important	Slightly Important	Slightly Important	Not Important	Slightly Important	Slightly Important	Very Important	Important	Slightly Important	Slightly Important	Important	Important	Slightly Important	Slightly Important	Important	In none of my papers	In almost all my papers	In almost all my papers	Sometimes	Never	Never	Never	Never	Sometimes	Sometimes	Always
2015-09-11 18:27:37	35 - 45	Greece	Greece	No	Europe	Male	Married	Masters	University	1 - 5 years	Lecturer	Almost all papers	Important	Slightly Important	Very Important	Very Important	Slightly Important	Slightly Important	Important	Very Important	Slightly Important	Important	Important	Very Important	Important	Very Important	Very Important	Important	Important	Very Important	Important	Very Important	Very Important	Important	Slightly Important	Important	Important	Very Important	In almost all my papers	In none of my papers	In none of my papers	Most of the time	Never	Most of the time	Always	Sometimes	Never	Never	Most of the time
2015-09-11 18:30:24	46 - 55	Italy	Italy	No	Europe	Female	Married	Masters	University	6 - 10 years	Associate Professor	About half	Important	Important	Important	Important	Slightly Important	Very Important	Important	Important	Important	Important	Important	Important	Very Important	Very Important	Very Important	Very Important	Very Important	Very Important	Very Important	Important	Important	Important	Important	Important	Important	Important	In very few of my papers	In almost all my papers	In very few of my papers	Most of the time	Sometimes	Never	Sometimes	Sometimes	Sometimes	Most of the time	Most of the time
2015-09-11 18:43:47	less than 35	Germany	Germany	No	Europe	Male	Married	Masters	University	6 - 10 years	Assistant Professor	All papers	Very Important	Important	Slightly Important	Very Important	Slightly Important	Slightly Important	Very Important	Important	Not Important	Not Important	Not Important	Important	Important	Not Important	Important	Not Important	Very Important	Slightly Important	Important	Important	Not Important	Important	Not Important	Very Important	Slightly Important	Important	In all my papers	In none of my papers	In none of my papers	Never	Never	Never	Most of the time	Never	Sometimes	Most of the time	Never
2015-09-11 18:45:26	56 and above	Australia	Australia	No	Oceania	Male	Married	Masters	University	6 - 10 years	Professor	About half	Important	Slightly Important	Very Important	Very Important	Slightly Important	Important	Not Important	Very Important	Important	Important	Slightly Important	Important	Important	Very Important	Important	Important	Important	Important	Slightly Important	Important	Important	Important	Important	Important	Important	Very Important	In almost all my papers	In all my papers	In about two-third of my papers	Sometimes	Sometimes	Never	Never	Never	Never	Sometimes	Never
2015-09-11 18:47:13	56 and above	Belgium	Belgium	No	Europe	Male	Married	Masters	University	More than 10 years	Professor	Almost all papers	Very Important	Important	Important	Very Important	Not Important	Slightly Important	Not Important	Slightly Important	Important	Not Important	Slightly Important	Slightly Important	Important	Not Important	Slightly Important	Important	Important	Slightly Important	Important	Important	Slightly Important	Slightly Important	Important	Very Important	Slightly Important	Important	In very few of my papers	In almost all my papers	In almost all my papers	Never	Never	Never	Sometimes	Sometimes	Sometimes	Sometimes	Sometimes
2015-09-11 18:47:32	46 - 55	Portugal	Portugal	No	Europe	Male	Married	Masters	University	More than 10 years	Associate Professor	About half	Slightly Important	Slightly Important	Important	Slightly Important	Slightly Important	Important	Slightly Important	Slightly Important	Important	Important	Important	Important	Important	Important	Slightly Important	Slightly Important	Slightly Important	Important	Important	Important	Important	Slightly Important	Slightly Important	Slightly Important	Slightly Important	Important	In almost all my papers	In very few of my papers	In none of my papers	Most of the time	Sometimes	Sometimes	Sometimes	Sometimes	Sometimes	Sometimes	Sometimes
2015-09-11 18:54:57	56 and above	Sweden	Sweden	No	Europe	Male	Single	Masters	Other	More than 10 years	Other	Almost all papers	Very Important	Not Important	Important	Very Important	Not Important	Slightly Important	Not Important	Important	Not Important	Not Important	Important	Slightly Important	Very Important	Very Important	Very Important	Very Important	Very Important	Important	Important	Very Important	Very Important	Very Important	Very Important	Very Important	Important	Important	In none of my papers	In all my papers	In none of my papers	Never	Never	Never	Never	Never	Sometimes	Sometimes	Sometimes
2015-09-11 18:54:57	56 and above	United Kingdom	United Kingdom	No	Europe	Male	Married	Other	University	More than 10 years	Professor	About two-third	Very Important	Slightly Important	Slightly Important	Very Important	Slightly Important	Important	Very Important	Not Important	Not Important	Slightly Important	Slightly Important	Important	Slightly Important	Slightly Important	Important	Very Important	Important	Slightly Important	Important	Important	Important	Important	Very Important	Important	Important	Very Important	In none of my papers	In none of my papers	In none of my papers	Never	Never	Never	Never	Never	Sometimes	Sometimes	Always
2015-09-11 18:57:42	35 - 45	Greece	Italy	Yes	Europe	Female	Married	Masters	University	1 - 5 years	Professor	Almost all papers	Very Important	Slightly Important	Important	Very Important	Not Important	Slightly Important	Slightly Important	Slightly Important	Not Important	Important	Slightly Important	Not Important	Important	Important	Important	Very Important	Very Important	Important	Important	Important	Important	Important	Important	Important	Important	Important	In none of my papers	In all my papers	In about half of my papers	Never	Sometimes	Never	Sometimes	Sometimes	Sometimes	Sometimes	Sometimes
2015-09-11 18:59:06	less than 35	Korea	Singapore	Yes	Asia	Male	Single	Masters	Research Institute	Less than 1 year	Post Doc	About two-third	Very Important	Slightly Important	Important	Important	Important	Important	Important	Important	Important	Important	Important	Slightly Important	Important	Slightly Important	Slightly Important	Important	Important	Slightly Important	Important	Very Important	Important	Very Important	Important	Important	Important	Important	In all my papers	In none of my papers	In none of my papers	Never	Never	Never	Never	Never	Most of the time	Sometimes	Never
2015-09-11 18:59:44	less than 35	Belgium	Belgium	No	Europe	Female	Other	Masters	Research Institute	Less than 1 year	Researcher/Scientist	All papers	Very Important	Slightly Important	Slightly Important	Slightly Important	Not Important	Important	Important	Important	Important	Important	Important	Important	Slightly Important	Slightly Important	Slightly Important	Very Important	Very Important	Slightly Important	Important	Important	Important	Important	Slightly Important	Very Important	Important	Slightly Important	In all my papers	In none of my papers	In none of my papers	Never	Never	Never	Never	Never	Never	Never	Never
2015-09-11 19:02:07	35 - 45	USA	Poland	Yes	Europe	Male	Married	Masters	Research Institute	1 - 5 years	Associate Professor	Very few	Important	Very Important	Very Important	Important	Slightly Important	Not Important	Not Important	Not Important	Slightly Important	Important	Important	Important	Important	Slightly Important	Important	Important	Very Important	Slightly Important	Very Important	Very Important	Important	Important	Important	Very Important	Important	Very Important	In almost all my papers	In very few of my papers	In none of my papers	Never	Never	Never	Most of the time	Never	Never	Never	Most of the time
2015-09-11 19:02:42	less than 35	Germany	Switzerland	Yes	Europe	Male	Single	PhD	University	1 - 5 years	Student	All papers	Very Important	Important	Important	Very Important	Very Important	Not Important	Very Important	Important	Important	Slightly Important	Slightly Important	Very Important	Not Important	Not Important	Not Important	Not Important	Not Important	Not Important	Not Important	Important	Very Important	Very Important	Important	Important	Important	Important	In none of my papers	In none of my papers	In all my papers	Sometimes	Never	Never	Most of the time	Sometimes	Never	Most of the time	Sometimes
2015-09-11 19:02:50	less than 35	United Kingdom	Germany	Yes	Europe	Male	Single	Masters	Research Institute	1 - 5 years	Assistant Professor	Almost all papers	Very Important	Important	Important	Very Important	Important	Important	Slightly Important	Slightly Important	Slightly Important	Slightly Important	Important	Slightly Important	Important	Slightly Important	Important	Very Important	Very Important	Important	Important	Important	Important	Important	Important	Important	Important	Important	In none of my papers	In all my papers	In all my papers	Never	Never	Never	Never	Never	Sometimes	Sometimes	Sometimes
2015-09-11 19:04:31	35 - 45	Spain	Spain	No	Europe	Male	Married	Masters	University	More than 10 years	Associate Professor	Almost all papers	Very Important	Important	Important	Very Important	Slightly Important	Slightly Important	Slightly Important	Slightly Important	Slightly Important	Slightly Important	Slightly Important	Slightly Important	Important	Very Important	Important	Slightly Important	Important	Important	Important	Important	Important	Important	Important	Important	Important	Important	In almost all my papers	In very few of my papers	In none of my papers	Most of the time	Sometimes	Most of the time	Sometimes	Sometimes	Sometimes	Most of the time	Most of the time
2015-09-11 19:05:24	35 - 45	Italy	Italy	No	Europe	Female	Married	Masters	University	More than 10 years	Associate Professor	About two-third	Important	Slightly Important	Important	Important	Important	Important	Slightly Important	Important	Slightly Important	Slightly Important	Slightly Important	Slightly Important	Important	Important	Important	Very Important	Very Important	Slightly Important	Important	Important	Important	Important	Very Important	Important	Important	Very Important	In very few of my papers	In almost all my papers	In none of my papers	Most of the time	Sometimes	Never	Sometimes	Sometimes	Sometimes	Most of the time	Most of the time
2015-09-11 19:06:39	46 - 55	Italy	Italy	No	Europe	Male	Married	Masters	University	More than 10 years	Associate Professor	Almost all papers	Important	Very Important	Very Important	Very Important	Not Important	Important	Not Important	Important	Slightly Important	Important	Important	Very Important	Very Important	Very Important	Very Important	Very Important	Important	Very Important	Very Important	Slightly Important	Slightly Important	Important	Very Important	Important	Slightly Important	Very Important	In all my papers	In none of my papers	In none of my papers	Sometimes	Sometimes	Sometimes	Sometimes	Sometimes	Most of the time	Most of the time	Sometimes
2015-09-11 19:15:38	35 - 45	France	France	No	Europe	Female	Married	Masters	Research Institute	More than 10 years	Researcher/Scientist	Almost all papers	Important	Slightly Important	Important	Important	Important	Very Important	Very Important	Important	Slightly Important	Slightly Important	Slightly Important	Slightly Important	Very Important	Slightly Important	Slightly Important	Important	Important	Slightly Important	Important	Important	Slightly Important	Slightly Important	Important	Important	Important	Important	In very few of my papers	In about two-third of my papers	In about one-third of my papers	Most of the time	Most of the time	Most of the time	Sometimes	Most of the time	Sometimes	Most of the time	Most of the time
2015-09-11 19:19:12	less than 35	Spain	Spain	No	Europe	Male	Married	Masters	University	6 - 10 years	Associate Professor	Almost all papers	Very Important	Important	Important	Very Important	Slightly Important	Slightly Important	Important	Important	Slightly Important	Slightly Important	Important	Important	Important	Important	Important	Very Important	Important	Slightly Important	Very Important	Important	Important	Very Important	Very Important	Important	Important	Important	In almost all my papers	In very few of my papers	In none of my papers	Never	Never	Never	Never	Never	Sometimes	Sometimes	Never
2015-09-11 19:25:39	35 - 45	Canada	Malawi	Yes	Africa	Female	Single	Masters	Research Institute	Less than 1 year	Researcher/Scientist	All papers	Very Important	Very Important	Very Important	Important	Important	Very Important	Very Important	Very Important	Very Important	Very Important	Very Important	Very Important	Very Important	Very Important	Very Important	Very Important	Very Important	Very Important	Very Important	Very Important	Important	Important	Important	Very Important	Slightly Important	Not Important	In all my papers	In very few of my papers	In none of my papers	Never	Sometimes	Never	Most of the time	Sometimes	Sometimes	Never	Never
2015-09-11 19:25:57	35 - 45	Italy	Italy	No	Europe	Female	Married	Masters	University	1 - 5 years	Associate Professor	Almost all papers	Very Important	Slightly Important	Very Important	Very Important	Important	Important	Slightly Important	Important	Slightly Important	Very Important	Important	Slightly Important	Important	Important	Important	Very Important	Very Important	Slightly Important	Very Important	Very Important	Important	Important	Very Important	Very Important	Important	Very Important	In about one-third of my papers	In very few of my papers	In about two-third of my papers	Most of the time	Sometimes	Most of the time	Sometimes	Sometimes	Sometimes	Sometimes	Sometimes
2015-09-11 19:27:58	35 - 45	Germany	Belgium	Yes	Europe	Male	Married	Masters	University	6 - 10 years	Associate Professor	Almost all papers	Important	Very Important	Very Important	Important	Important	Very Important	Not Important	Very Important	Slightly Important	Not Important	Important	Slightly Important	Slightly Important	Important	Slightly Important	Very Important	Very Important	Slightly Important	Very Important	Important	Very Important	Important	Very Important	Important	Important	Very Important	In none of my papers	In none of my papers	In all my papers	Sometimes	Sometimes	Sometimes	Sometimes	Sometimes	Most of the time	Most of the time	Most of the time
2015-09-11 19:28:59	35 - 45	United Kingdom	United Kingdom	No	Europe	Male	Married	Masters	University	More than 10 years	Professor	All papers	Very Important	Not Important	Slightly Important	Very Important	Slightly Important	Slightly Important	Slightly Important	Not Important	Not Important	Not Important	Not Important	Not Important	Very Important	Important	Important	Very Important	Important	Slightly Important	Very Important	Very Important	Important	Important	Very Important	Important	Slightly Important	Very Important	In very few of my papers	In about half of my papers	In about half of my papers	Sometimes	Never	Never	Most of the time	Most of the time	Sometimes	Most of the time	Most of the time
2015-09-11 19:32:38	35 - 45	Italy	Italy	No	Europe	Female	Other	Masters	University	More than 10 years	Assistant Professor	Almost all papers	Very Important	Very Important	Important	Important	Very Important	Important	Very Important	Very Important	Very Important	Very Important	Very Important	Very Important	Very Important	Slightly Important	Slightly Important	Very Important	Very Important	Very Important	Very Important	Very Important	Important	Important	Very Important	Very Important	Very Important	Very Important	In none of my papers	In all my papers	In very few of my papers	Sometimes	Sometimes	Never	Most of the time	Sometimes	Sometimes	Sometimes	Always
2015-09-11 19:38:26	less than 35	Finland	Finland	No	Europe	Female	Single	PhD	Research Institute	1 - 5 years	Economist (not holding academic position )	About two-third	Very Important	Not Important	Important	Very Important	Slightly Important	Slightly Important	Important	Very Important	Important	Important	Slightly Important	Important	Important	Important	Important	Not Important	Slightly Important	Slightly Important	Slightly Important	Slightly Important	Important	Slightly Important	Important	Important	Important	Important	In none of my papers	In all my papers	In none of my papers	Never	Never	Never	Sometimes	Sometimes	Never	Most of the time	Never
2015-09-11 19:44:18	less than 35	Germany	Germany	No	Europe	Female	Single	PhD	Research Institute	1 - 5 years	Researcher/Scientist	Almost all papers	Very Important	Slightly Important	Slightly Important	Important	Slightly Important	Not Important	Important	Not Important	Not Important	Not Important	Not Important	Slightly Important	Important	Slightly Important	Important	Very Important	Very Important	Slightly Important	Not Important	Slightly Important	Important	Important	Slightly Important	Important	Slightly Important	Slightly Important	In none of my papers	In none of my papers	In all my papers	Sometimes	Never	Never	Sometimes	Never	Never	Most of the time	Sometimes
2015-09-11 19:53:11	35 - 45	France	France	No	Europe	Female	Married	Masters	Research Institute	More than 10 years	Professor	Almost all papers	Important	Important	Important	Very Important	Very Important	Important	Slightly Important	Important	Important	Very Important	Important	Very Important	Important	Important	Slightly Important	Important	Very Important	Very Important	Very Important	Important	Important	Very Important	Very Important	Important	Important	Very Important	In about two-third of my papers	In about one-third of my papers	In very few of my papers	Most of the time	Never	Never	Most of the time	Sometimes	Sometimes	Never	Sometimes
2015-09-11 20:02:40	35 - 45	Japan	USA	Yes	North America	Male	Single	Masters	University	1 - 5 years	Assistant Professor	Almost all papers	Very Important	Slightly Important	Important	Very Important	Not Important	Not Important	Slightly Important	Not Important	Not Important	Not Important	Not Important	Not Important	Important	Not Important	Not Important	Important	Important	Not Important	Important	Important	Not Important	Important	Important	Important	Slightly Important	Important	In none of my papers	In none of my papers	In all my papers	Sometimes	Never	Sometimes	Most of the time	Most of the time	Sometimes	Sometimes	Sometimes
2015-09-11 20:13:35	46 - 55	Uruguay	Uruguay	No	South America	Male	Married	Masters	University	More than 10 years	Professor	All papers	Very Important	Not Important	Important	Very Important	Very Important	Very Important	Slightly Important	Very Important	Not Important	Very Important	Not Important	Not Important	Very Important	Important	Very Important	Very Important	Very Important	Important	Important	Important	Important	Very Important	Very Important	Very Important	Very Important	Important	In about one-third of my papers	In about one-third of my papers	In about one-third of my papers	Never	Never	Never	Never	Never	Sometimes	Never	Sometimes
2015-09-11 20:13:41	46 - 55	Netherlands	Netherlands	No	Europe	Male	Married	Masters	Research Institute	6 - 10 years	Researcher/Scientist	Almost all papers	Very Important	Important	Very Important	Very Important	Slightly Important	Slightly Important	Not Important	Slightly Important	Not Important	Slightly Important	Not Important	Important	Very Important	Slightly Important	Important	Important	Very Important	Important	Important	Important	Slightly Important	Very Important	Slightly Important	Slightly Important	Slightly Important	Important	In about one-third of my papers	In none of my papers	In about two-third of my papers	Never	Never	Never	Sometimes	Sometimes	Most of the time	Sometimes	Sometimes
2015-09-11 20:15:36	46 - 55	Finland	Finland	No	Europe	Female	Married	Masters	University	More than 10 years	Associate Professor	About two-third	Very Important	Very Important	Very Important	Very Important	Important	Very Important	Important	Very Important	Important	Very Important	Important	Important	Very Important	Important	Important	Very Important	Very Important	Important	Important	Very Important	Important	Important	Important	Important	Important	Important	In almost all my papers	In about one-third of my papers	In very few of my papers	Most of the time	Never	Never	Sometimes	Sometimes	Most of the time	Most of the time	Never
2015-09-11 20:19:21	35 - 45	Germany	Germany	No	Europe	Male	Married	Masters	University	1 - 5 years	Associate Professor	About two-third	Important	Important	Important	Slightly Important	Not Important	Slightly Important	Slightly Important	Slightly Important	Important	Not Important	Slightly Important	Not Important	Very Important	Important	Important	Very Important	Important	Slightly Important	Important	Important	Important	Important	Important	Important	Important	Important	In very few of my papers	In none of my papers	In almost all my papers	Never	Never	Never	Sometimes	Sometimes	Sometimes	Sometimes	Sometimes
2015-09-11 20:23:56	35 - 45	Mexico	Canada	Yes	North America	Female	Married	Masters	University	1 - 5 years	Assistant Professor	All papers	Very Important	Slightly Important	Important	Very Important	Important	Important	Very Important	Very Important	Important	Important	Very Important	Very Important	Very Important	Very Important	Very Important	Very Important	Very Important	Very Important	Very Important	Very Important	Very Important	Very Important	Very Important	Very Important	Very Important	Very Important	In almost all my papers	In about two-third of my papers	In about half of my papers	Sometimes	Most of the time	Sometimes	Sometimes	Sometimes	Sometimes	Sometimes	Sometimes
2015-09-11 20:27:13	46 - 55	Netherlands	Netherlands	No	Europe	Male	Married	Masters	University	More than 10 years	Associate Professor	Almost all papers	Very Important	Important	Very Important	Important	Slightly Important	Slightly Important	Slightly Important	Slightly Important	Slightly Important	Slightly Important	Slightly Important	Slightly Important	Important	Slightly Important	Important	Important	Important	Slightly Important	Slightly Important	Important	Important	Important	Important	Important	Important	Important	In very few of my papers	In almost all my papers	In almost all my papers	Never	Never	Never	Never	Never	Never	Never	Never
2015-09-11 20:27:57	56 and above	USA	USA	No	North America	Male	Married	Masters	University	More than 10 years	Professor	About two-third	Very Important	Very Important	Very Important	Very Important	Very Important	Very Important	Not Important	Very Important	Very Important	Not Important	Very Important	Very Important	Important	Important	Very Important	Very Important	Very Important	Important	Important	Very Important	Very Important	Very Important	Very Important	Very Important	Very Important	Very Important	In almost all my papers	In very few of my papers	In none of my papers	Sometimes	Sometimes	Sometimes	Never	Sometimes	Most of the time	Most of the time	Sometimes
2015-09-11 20:40:57	56 and above	USA	USA	No	North America	Male	Married	Masters	University	More than 10 years	Professor	About two-third	Important	Not Important	Important	Important	Not Important	Important	Not Important	Not Important	Not Important	Not Important	Not Important	Not Important	Slightly Important	Not Important	Important	Not Important	Important	Important	Not Important	Important	Not Important	Not Important	Important	Slightly Important	Slightly Important	Important	In none of my papers	In none of my papers	In all my papers	Never	Never	Never	Never	Never	Never	Never	Sometimes
2015-09-11 20:45:57	35 - 45	Greece	United Kingdom	Yes	Europe	Male	Married	Masters	University	1 - 5 years	Lecturer	All papers	Very Important	Very Important	Very Important	Very Important	Not Important	Not Important	Slightly Important	Slightly Important	Not Important	Not Important	Not Important	Slightly Important	Important	Slightly Important	Important	Important	Important	Important	Important	Very Important	Very Important	Very Important	Very Important	Very Important	Very Important	Very Important	In none of my papers	In all my papers	In none of my papers	Sometimes	Sometimes	Sometimes	Sometimes	Sometimes	Never	Sometimes	Sometimes
2015-09-11 20:55:23	35 - 45	Japan	Japan	No	Asia	Male	Married	Masters	University	1 - 5 years	Associate Professor	Almost all papers	Very Important	Important	Important	Very Important	Slightly Important	Slightly Important	Very Important	Slightly Important	Slightly Important	Slightly Important	Slightly Important	Slightly Important	Very Important	Slightly Important	Slightly Important	Important	Very Important	Very Important	Important	Important	Slightly Important	Slightly Important	Important	Important	Important	Important	In almost all my papers	In very few of my papers	In very few of my papers	Always	Sometimes	Always	Sometimes	Sometimes	Sometimes	Never	Never
2015-09-11 20:57:42	56 and above	United Kingdom	United Kingdom	No	Europe	Male	Married	Masters	University	1 - 5 years	Professor	About two-third	Important	Slightly Important	Very Important	Very Important	Important	Very Important	Not Important	Slightly Important	Not Important	Slightly Important	Slightly Important	Slightly Important	Slightly Important	Not Important	Slightly Important	Slightly Important	Slightly Important	Important	Not Important	Important	Slightly Important	Slightly Important	Slightly Important	Important	Important	Slightly Important	In very few of my papers	In very few of my papers	In almost all my papers	Never	Never	Never	Never	Never	Most of the time	Sometimes	Never
2015-09-11 21:01:36	46 - 55	Italy	Italy	No	Europe	Female	Single	Masters	University	More than 10 years	Professor	About one-third	Slightly Important	Slightly Important	Important	Important	Important	Not Important	Not Important	Very Important	Slightly Important	Very Important	Very Important	Important	Important	Important	Important	Important	Important	Important	Important	Important	Important	Important	Important	Important	Important	Important	In none of my papers	In almost all my papers	In almost all my papers	Sometimes	Never	Never	Sometimes	Most of the time	Sometimes	Sometimes	Sometimes
2015-09-11 21:02:48	35 - 45	Germany	United Kingdom	Yes	Europe	Male	Married	Masters	University	1 - 5 years	Lecturer	Almost all papers	Very Important	Important	Very Important	Very Important	Not Important	Important	Important	Not Important	Slightly Important	Slightly Important	Not Important	Not Important	Important	Slightly Important	Important	Very Important	Very Important	Slightly Important	Important	Important	Important	Important	Important	Very Important	Important	Important	In about one-third of my papers	In very few of my papers	In about two-third of my papers	Never	Never	Never	Sometimes	Sometimes	Sometimes	Never	Never
2015-09-11 21:03:13	35 - 45	Canada	Chile	Yes	South America	Female	Married	Masters	University	1 - 5 years	Associate Professor	Almost all papers	Important	Important	Very Important	Very Important	Slightly Important	Slightly Important	Slightly Important	Slightly Important	Important	Slightly Important	Slightly Important	Very Important	Important	Important	Important	Important	Important	Important	Important	Important	Important	Important	Important	Important	Important	Important	In none of my papers	In none of my papers	In all my papers	Never	Never	Never	Sometimes	Sometimes	Sometimes	Sometimes	Sometimes
2015-09-11 21:08:42	35 - 45	Switzerland	Switzerland	No	Europe	Male	Married	Masters	University	6 - 10 years	Associate Professor	Almost all papers	Important	Important	Important	Very Important	Slightly Important	Important	Slightly Important	Slightly Important	Not Important	Not Important	Slightly Important	Slightly Important	Important	Slightly Important	Important	Important	Important	Slightly Important	Important	Slightly Important	Important	Important	Slightly Important	Slightly Important	Slightly Important	Important	In none of my papers	In all my papers	In none of my papers	Never	Never	Never	Sometimes	Sometimes	Sometimes	Sometimes	Sometimes
2015-09-11 21:19:11	less than 35	Philippines	Singapore	Yes	Asia	Male	Married	Masters	University	Less than 1 year	Assistant Professor	About two-third	Important	Slightly Important	Important	Very Important	Important	Important	Very Important	Very Important	Important	Very Important	Very Important	Important	Very Important	Very Important	Very Important	Very Important	Very Important	Very Important	Very Important	Very Important	Important	Important	Important	Important	Very Important	Very Important	In almost all my papers	In none of my papers	In none of my papers	Sometimes	Never	Never	Sometimes	Never	Sometimes	Sometimes	Sometimes
2015-09-11 21:34:44	56 and above	Uruguay	Uruguay	No	South America	Male	Married	Masters	University	More than 10 years	Professor	Almost all papers	Important	Important	Important	Important	Important	Important	Important	Important	Slightly Important	Not Important	Slightly Important	Slightly Important	Very Important	Important	Important	Very Important	Very Important	Very Important	Very Important	Very Important	Very Important	Very Important	Very Important	Very Important	Very Important	Very Important	In very few of my papers	In very few of my papers	In almost all my papers	Most of the time	Never	Never	Never	Never	Most of the time	Most of the time	Never
2015-09-11 21:36:28	35 - 45	Italy	Germany	Yes	Europe	Female	Single	Masters	University	Less than 1 year	Assistant Professor	All papers	Important	Very Important	Very Important	Important	Important	Important	Important	Very Important	Slightly Important	Important	Important	Important	Important	Slightly Important	Important	Very Important	Very Important	Slightly Important	Very Important	Important	Important	Important	Important	Important	Important	Important	In almost all my papers	In none of my papers	In none of my papers	Most of the time	Sometimes	Most of the time	Sometimes	Most of the time	Sometimes	Most of the time	Sometimes
2015-09-11 21:37:28	35 - 45	Argentina	Argentina	No	South America	Male	Married	Masters	Other	6 - 10 years	Economist (not holding academic position )	Almost all papers	Very Important	Important	Very Important	Very Important	Slightly Important	Not Important	Very Important	Important	Slightly Important	Slightly Important	Slightly Important	Very Important	Important	Very Important	Important	Slightly Important	Important	Very Important	Important	Very Important	Important	Very Important	Important	Important	Important	Important	In very few of my papers	In about one-third of my papers	In almost all my papers	Never	Never	Never	Never	Never	Never	Most of the time	Always
2015-09-11 21:37:29	35 - 45	Brazil	Brazil	No	South America	Male	Married	Masters	Other	1 - 5 years	Associate Professor	All papers	Important	Not Important	Slightly Important	Slightly Important	Slightly Important	Slightly Important	Slightly Important	Important	Not Important	Not Important	Important	Important	Important	Slightly Important	Slightly Important	Important	Slightly Important	Slightly Important	Important	Important	Slightly Important	Slightly Important	Important	Important	Slightly Important	Very Important	In very few of my papers	In none of my papers	In almost all my papers	Never	Never	Never	Sometimes	Sometimes	Sometimes	Never	Never
2015-09-11 21:38:13	less than 35	Switzerland	Mexico	Yes	North America	Male	Married	Masters	University	Less than 1 year	Assistant Professor	About two-third	Very Important	Slightly Important	Important	Very Important	Very Important	Important	Important	Very Important	Important	Important	Slightly Important	Important	Important	Slightly Important	Important	Important	Important	Slightly Important	Important	Important	Very Important	Very Important	Very Important	Very Important	Important	Very Important	In about half of my papers	In about one-third of my papers	In none of my papers	Never	Never	Never	Never	Never	Never	Never	Never
2015-09-11 21:42:52	46 - 55	Czech Republic	Czech Republic	No	Europe	Male	Married	Masters	University	More than 10 years	Professor	About two-third	Important	Not Important	Very Important	Important	Not Important	Slightly Important	Not Important	Important	Important	Slightly Important	Important	Slightly Important	Important	Slightly Important	Important	Important	Important	Important	Not Important	Important	Slightly Important	Important	Important	Important	Slightly Important	Not Important	In about half of my papers	In very few of my papers	In about one-third of my papers	Never	Never	Never	Never	Never	Never	Never	Never
2015-09-11 21:44:21	46 - 55	USA	USA	No	North America	Male	Married	Masters	University	More than 10 years	Professor	About two-third	Very Important	Very Important	Important	Very Important	Important	Important	Not Important	Slightly Important	Not Important	Not Important	Not Important	Slightly Important	Very Important	Slightly Important	Important	Important	Very Important	Slightly Important	Important	Very Important	Slightly Important	Important	Important	Very Important	Slightly Important	Important	In none of my papers	In none of my papers	In all my papers	Never	Never	Never	Never	Never	Never	Never	Sometimes
2015-09-11 21:48:44	46 - 55	USA	USA	No	North America	Male	Married	Masters	University	More than 10 years	Professor	About two-third	Important	Not Important	Important	Important	Very Important	Not Important	Not Important	Very Important	Not Important	Not Important	Not Important	Important	Very Important	Important	Very Important	Important	Important	Slightly Important	Very Important	Very Important	Important	Very Important	Important	Important	Slightly Important	Very Important	In very few of my papers	In almost all my papers	In almost all my papers	Sometimes	Sometimes	Sometimes	Sometimes	Sometimes	Sometimes	Sometimes	Most of the time
2015-09-11 21:49:51	less than 35	USA	USA	No	North America	Male	Married	Masters		1 - 5 years		Almost all papers	Very Important	Slightly Important	Very Important	Very Important	Slightly Important	Slightly Important	Slightly Important	Not Important	Important	Slightly Important	Not Important	Slightly Important	Very Important	Very Important	Very Important	Very Important	Very Important	Very Important	Very Important	Very Important	Very Important	Very Important	Very Important	Very Important	Very Important	Very Important	In about one-third of my papers	In almost all my papers	In almost all my papers	Never	Never	Never	Never	Never	Never	Never	Sometimes
2015-09-11 21:52:37	56 and above	Switzerland	Switzerland	No	Europe	Male	Married	Masters	University	More than 10 years	Researcher/Scientist	Very few	Important	Important	Important	Important	Slightly Important	Important	Slightly Important	Important	Not Important	Not Important	Important	Important	Important	Important	Important	Important	Important	Important	Important	Important	Important	Important	Important	Important	Important	Important	In very few of my papers	In almost all my papers	In almost all my papers	Sometimes	Never	Never	Sometimes	Most of the time	Most of the time	Most of the time	Sometimes
2015-09-11 21:56:59	35 - 45	Uruguay	Uruguay	No	South America	Male	Married	Masters	University	More than 10 years	Professor	About two-third	Very Important	Not Important	Slightly Important	Very Important	Not Important	Slightly Important	Not Important	Not Important	Not Important	Not Important	Not Important	Not Important	Very Important	Slightly Important	Very Important	Very Important	Very Important	Slightly Important	Very Important	Very Important	Very Important	Very Important	Very Important	Very Important	Very Important	Very Important	In very few of my papers	In almost all my papers	In almost all my papers	Never	Never	Never	Never	Never	Never	Never	Never
2015-09-11 22:00:25	56 and above	Italy	Italy	No	Europe	Male	Married	Masters	University	More than 10 years	Professor	About half	Very Important	Very Important	Very Important	Very Important	Slightly Important	Slightly Important	Slightly Important	Slightly Important	Important	Important	Important	Important	Very Important	Slightly Important	Important	Not Important	Important	Important	Slightly Important	Important	Slightly Important	Important	Slightly Important	Important	Slightly Important	Not Important	In none of my papers	In all my papers	In all my papers	Never	Never	Never	Never	Never	Most of the time	Never	Most of the time
2015-09-11 22:09:42	56 and above	Canada	Canada	No	North America	Male	Married	Masters	Other	Less than 1 year	Other	About half	Important	Important	Important	Important	Important	Not Important	Important	Important	Not Important	Important	Important	Not Important	Slightly Important	Slightly Important	Slightly Important	Slightly Important	Slightly Important	Slightly Important	Slightly Important	Important	Important	Important	Important	Important	Important	Important	In none of my papers	In all my papers	In none of my papers	Never	Never	Never	Sometimes	Sometimes	Never	Never	Never
2015-09-11 22:56:17	35 - 45	Brazil	USA	Yes	North America	Male	Married	Masters	College	6 - 10 years	Associate Professor	About half	Very Important	Slightly Important	Very Important	Important	Important	Slightly Important	Slightly Important	Slightly Important	Not Important	Slightly Important	Slightly Important	Important	Very Important	Important	Important	Important	Important	Slightly Important	Important	Important	Important	Important	Important	Important	Important	Important	In none of my papers	In all my papers	In all my papers	Never	Never	Never	Never	Never	Sometimes	Never	Sometimes
2015-09-11 22:59:57	56 and above	USA	USA	No	North America	Male	Married	Other	Other	1 - 5 years	Other	Almost all papers	Very Important	Slightly Important	Important	Very Important	Important	Important	Important	Important	Not Important	Important	Very Important	Important	Very Important	Very Important	Very Important	Very Important	Very Important	Very Important	Very Important	Very Important	Very Important	Very Important	Very Important	Very Important	Very Important	Very Important	In almost all my papers	In none of my papers	In none of my papers	Never	Never	Never	Sometimes	Sometimes	Most of the time	Most of the time	Sometimes
2015-09-11 23:01:21	35 - 45	France	France	No	Europe	Female	Other	Masters	Research Institute	6 - 10 years	Researcher/Scientist	Almost all papers	Very Important	Very Important	Very Important	Important	Not Important	Slightly Important	Important	Slightly Important	Slightly Important	Important	Important	Important	Very Important	Important	Important	Slightly Important	Slightly Important	Important	Slightly Important	Very Important	Very Important	Very Important	Very Important	Very Important	Very Important	Important	In almost all my papers	In almost all my papers	In none of my papers	Never	Never	Never	Most of the time	Never	Never	Never	Sometimes
2015-09-11 23:08:11	35 - 45	USA	USA	No	North America	Male	Married	Masters	College	More than 10 years	Professor	Almost all papers	Very Important	Very Important	Very Important	Important	Important	Important	Important	Slightly Important	Important	Important	Slightly Important	Slightly Important	Important	Important	Important	Important	Important	Important	Important	Important	Important	Important	Important	Important	Important	Important	In very few of my papers	In none of my papers	In almost all my papers	Sometimes	Never	Never	Sometimes	Sometimes	Sometimes	Sometimes	Sometimes
2015-09-11 23:12:44	less than 35	Nigeria	Nigeria	No	Africa	Male	Single	PhD		1 - 5 years		About two-third	Important	Slightly Important	Not Important	Slightly Important	Slightly Important	Important	Very Important	Very Important	Slightly Important	Very Important	Important	Important	Slightly Important	Slightly Important	Important	Important	Very Important	Important	Slightly Important	Important	Slightly Important	Important	Important	Important	Slightly Important	Slightly Important	In almost all my papers	In none of my papers	In none of my papers	Never	Never	Never	Sometimes	Sometimes	Sometimes	Sometimes	Sometimes
2015-09-11 23:15:04	35 - 45	Spain	Spain	No	Europe	Male	Married	Masters	University	More than 10 years	Associate Professor	Almost all papers	Important	Important	Important	Important	Very Important	Slightly Important	Slightly Important	Very Important	Important	Important	Very Important	Very Important	Important	Slightly Important	Important	Very Important	Very Important	Slightly Important	Slightly Important	Important	Slightly Important	Slightly Important	Important	Important	Slightly Important	Important	In none of my papers	In almost all my papers	In almost all my papers	Never	Never	Never	Never	Never	Sometimes	Sometimes	Sometimes
2015-09-11 23:19:09	35 - 45	Netherlands	Netherlands	No	Europe	Male	Married	Masters	Other	More than 10 years	Researcher/Scientist	Almost all papers	Important	Important	Slightly Important	Important	Important	Slightly Important	Slightly Important	Important	Slightly Important	Slightly Important	Slightly Important	Important	Important	Important	Important	Important	Very Important	Important	Slightly Important	Important	Important	Important	Important	Important	Important	Important	In almost all my papers	In none of my papers	In none of my papers	Sometimes	Never	Never	Never	Never	Never	Never	Never
2015-09-11 23:40:08	46 - 55	Austria	Austria	No	Europe	Male	Married	Masters	College	More than 10 years	Professor	Almost all papers	Very Important	Not Important	Not Important	Very Important	Not Important	Not Important	Not Important	Not Important	Not Important	Very Important	Slightly Important	Not Important	Very Important	Very Important	Very Important	Very Important	Important	Very Important	Important	Very Important	Very Important	Very Important	Very Important	Important	Very Important	Important	In none of my papers	In none of my papers	In almost all my papers	Never	Never	Never	Never	Never	Never	Never	Never
2015-09-11 23:50:34	56 and above	Canada	Canada	No	North America	Male	Married	Masters	University	More than 10 years	Professor	About two-third	Slightly Important	Not Important	Important	Very Important	Slightly Important	Important	Not Important	Important	Very Important	Slightly Important	Slightly Important	Slightly Important	Very Important	Important	Important	Very Important	Very Important	Very Important	Very Important	Very Important	Important	Important	Very Important	Very Important	Very Important	Very Important	In about one-third of my papers	In very few of my papers	In about half of my papers	Never	Never	Never	Sometimes	Sometimes	Most of the time	Sometimes	Sometimes
2015-09-11 23:57:02	46 - 55	Spain	Spain	No	Europe	Female	Married	Masters	University	More than 10 years	Associate Professor	All papers	Very Important	Important	Very Important	Very Important	Important	Important	Important	Very Important	Important	Important	Very Important	Very Important	Very Important	Very Important	Very Important	Important	Very Important	Important	Very Important	Very Important	Slightly Important	Important	Slightly Important	Very Important	Slightly Important	Very Important	In all my papers	In none of my papers	In none of my papers	Never	Never	Never	Sometimes	Never	Sometimes	Never	Sometimes
2015-09-11 23:58:46	less than 35	Canada	Canada	No	North America	Female	Married	Masters	University	1 - 5 years	Assistant Professor	About one-third	Important	Important	Important	Important	Important	Important	Important	Important	Important	Slightly Important	Slightly Important	Important	Important	Important	Slightly Important	Important	Slightly Important	Important	Slightly Important	Slightly Important	Important	Important	Important	Important	Important	Important	In about one-third of my papers	In about two-third of my papers	In none of my papers	Most of the time	Never	Never	Most of the time	Never	Sometimes	Most of the time	Never
2015-10-11 00:01:40	35 - 45	Germany	France	Yes	Europe	Male	Married	Masters	University	1 - 5 years	Associate Professor	Almost all papers	Important	Slightly Important	Important	Important	Very Important	Slightly Important	Slightly Important	Very Important	Important	Important	Important	Important	Slightly Important	Very Important	Important	Slightly Important	Slightly Important	Important	Slightly Important	Slightly Important	Important	Important	Important	Important	Slightly Important	Slightly Important	In very few of my papers	In none of my papers	In almost all my papers	Most of the time	Never	Never	Sometimes	Sometimes	Sometimes	Sometimes	Most of the time
2015-10-11 00:08:22	less than 35	Italy	Italy	No	Europe	Male	Married	Masters	University	1 - 5 years	Assistant Professor	About half	Important	Important	Not Important	Slightly Important	Slightly Important	Slightly Important	Very Important	Very Important	Not Important	Not Important	Important	Important	Very Important	Very Important	Very Important	Very Important	Very Important	Very Important	Very Important	Important	Important	Important	Important	Important	Important	Important	In about half of my papers	In very few of my papers	In none of my papers	Sometimes	Never	Never	Sometimes	Sometimes	Sometimes	Sometimes	Never
2015-10-11 00:13:34	56 and above	USA	USA	No	North America	Male	Married	Masters	University	More than 10 years	Professor	About half	Very Important	Not Important	Important	Slightly Important	Not Important	Important	Not Important	Not Important	Not Important	Not Important	Not Important	Not Important	Very Important	Very Important	Very Important	Very Important	Very Important	Very Important	Very Important	Very Important	Very Important	Very Important	Very Important	Very Important	Very Important	Very Important	In almost all my papers	In about two-third of my papers	In about two-third of my papers	Never	Never	Never	Never	Never	Most of the time	Never	Never
2015-10-11 00:21:31	35 - 45	India	Ireland	Yes	Europe	Male	Single	Masters	University	More than 10 years	Lecturer	About two-third	Very Important	Not Important	Important	Very Important	Not Important	Not Important	Not Important	Slightly Important	Not Important	Very Important	Very Important	Slightly Important	Very Important	Very Important	Very Important	Very Important	Very Important	Very Important	Very Important	Very Important	Very Important	Very Important	Very Important	Very Important	Very Important	Very Important	In all my papers	In none of my papers	In none of my papers	Never	Never	Never	Never	Never	Never	Never	Never
2015-10-11 00:22:44	35 - 45	USA	USA	No	North America	Male	Married	Masters	University	1 - 5 years	Associate Professor	Almost all papers	Very Important	Slightly Important	Important	Very Important	Slightly Important	Slightly Important	Slightly Important	Slightly Important	Slightly Important	Very Important	Slightly Important	Slightly Important	Very Important	Very Important	Very Important	Very Important	Very Important	Very Important	Very Important	Very Important	Very Important	Very Important	Very Important	Very Important	Very Important	Very Important	In almost all my papers	In very few of my papers	In none of my papers	Never	Never	Never	Never	Never	Never	Never	Never
2015-10-11 00:26:28	46 - 55	USA	USA	No	North America	Male	Married	Masters	University	More than 10 years	Professor	All papers	Important	Slightly Important	Slightly Important	Slightly Important	Not Important	Slightly Important	Slightly Important	Important	Not Important	Very Important	Slightly Important	Not Important	Important	Slightly Important	Slightly Important	Slightly Important	Very Important	Slightly Important	Slightly Important	Slightly Important	Slightly Important	Slightly Important	Slightly Important	Important	Slightly Important	Slightly Important	In all my papers	In none of my papers	In none of my papers	Never	Never	Never	Never	Never	Never	Never	Never
2015-10-11 01:06:29	35 - 45	United Kingdom	Malaysia	Yes	Asia	Male	Married	Masters	University	1 - 5 years	Professor	About two-third	Very Important	Slightly Important	Important	Important	Slightly Important	Slightly Important	Slightly Important	Slightly Important	Not Important	Not Important	Slightly Important	Slightly Important	Very Important	Important	Very Important	Important	Very Important	Very Important	Very Important	Very Important	Slightly Important	Very Important	Important	Important	Important	Very Important	In all my papers	In all my papers	In none of my papers	Never	Never	Never	Sometimes	Sometimes	Never	Never	Never
2015-10-11 01:09:30	46 - 55	USA	USA	No	North America	Male	Married	Masters	University	More than 10 years	Professor	Very few	Very Important	Not Important	Very Important	Very Important	Very Important	Very Important	Very Important	Not Important	Not Important	Slightly Important	Slightly Important	Slightly Important	Very Important	Very Important	Very Important	Very Important	Very Important	Very Important	Very Important	Very Important	Very Important	Very Important	Very Important	Very Important	Very Important	Very Important	In about one-third of my papers	In none of my papers	In about two-third of my papers	Never	Never	Never	Never	Never	Never	Never	Never
2015-10-11 01:10:38	46 - 55	Italy	United Kingdom	Yes	Europe	Male	Married	Masters	University	More than 10 years	Professor	About two-third	Important	Slightly Important	Important	Important	Important	Slightly Important	Slightly Important	Important	Slightly Important	Slightly Important	Important	Slightly Important	Important	Slightly Important	Important	Important	Important	Slightly Important	Important	Slightly Important	Important	Slightly Important	Important	Important	Not Important	Important	In none of my papers	In all my papers	In none of my papers	Sometimes	Sometimes	Never	Never	Sometimes	Sometimes	Never	Sometimes
2015-10-11 01:14:20	35 - 45	Spain	USA	Yes	North America	Male	Married	Masters	University	1 - 5 years	Associate Professor	About two-third	Important	Not Important	Slightly Important	Important	Not Important	Slightly Important	Important	Not Important	Not Important	Not Important	Not Important	Not Important	Important	Important	Important	Important	Important	Important	Important	Important	Important	Important	Important	Important	Slightly Important	Slightly Important	In very few of my papers	In almost all my papers	In almost all my papers	Never	Never	Never	Never	Never	Never	Never	Sometimes
2015-10-11 01:18:20	46 - 55	Spain	Spain	No	Europe	Male	Married	Masters	University	More than 10 years	Professor	Almost all papers	Very Important	Not Important	Important	Slightly Important	Not Important	Not Important	Important	Important	Not Important	Not Important	Not Important	Very Important	Very Important	Not Important	Important	Important	Very Important	Slightly Important	Slightly Important	Important	Important	Important	Important	Important	Important	Important	In none of my papers	In all my papers	In none of my papers	Sometimes	Sometimes	Sometimes	Sometimes	Sometimes	Sometimes	Sometimes	Sometimes
2015-10-11 01:21:01	46 - 55	United Kingdom	United Kingdom	No	Europe	Male	Married	Masters	University	6 - 10 years	Professor	Almost all papers	Very Important	Important	Important	Very Important	Not Important	Slightly Important	Very Important	Very Important	Important	Slightly Important	Very Important	Very Important	Slightly Important	Slightly Important	Slightly Important	Slightly Important	Slightly Important	Slightly Important	Slightly Important	Very Important	Important	Very Important	Important	Very Important	Very Important	Very Important	In none of my papers	In all my papers	In none of my papers	Never	Never	Never	Never	Never	Sometimes	Sometimes	Never
2015-10-11 01:25:35	35 - 45	Portugal	USA	Yes	North America	Male	Single	Masters	University	6 - 10 years	Assistant Professor	Very few	Very Important	Important	Important	Slightly Important	Not Important	Not Important	Not Important	Not Important	Slightly Important	Not Important	Not Important	Not Important	Not Important	Very Important	Slightly Important	Not Important	Not Important	Important	Not Important	Slightly Important	Very Important	Important	Important	Important	Important	Slightly Important	In all my papers	In none of my papers	In none of my papers	Sometimes	Never	Never	Never	Sometimes	Never	Sometimes	Sometimes
2015-10-11 01:26:16	less than 35	Iran	Iran	No	Asia	Female	Single	Masters	University	1 - 5 years	Senior Lecturer	All papers	Very Important	Very Important	Slightly Important	Important	Important	Important	Important	Very Important	Slightly Important	Important	Very Important	Important	Very Important	Very Important	Very Important	Very Important	Important	Important	Very Important	Very Important	Very Important	Very Important	Very Important	Very Important	Important	Very Important	In almost all my papers	In none of my papers	In none of my papers	Sometimes	Sometimes	Sometimes	Always	Sometimes	Sometimes	Sometimes	Sometimes
2015-10-11 01:31:13	35 - 45	Netherlands	Netherlands	No	Europe	Male	Married	Masters	University	More than 10 years	Associate Professor	Almost all papers	Very Important	Not Important	Important	Important	Slightly Important	Important	Important	Slightly Important	Not Important	Not Important	Important	Important	Very Important	Not Important	Slightly Important	Very Important	Very Important	Important	Very Important	Important	Important	Important	Important	Important	Important	Important	In very few of my papers	In almost all my papers	In almost all my papers	Never	Never	Never	Sometimes	Never	Sometimes	Sometimes	Sometimes
2015-10-11 01:37:35	46 - 55	Sweden	Sweden	No	Europe	Male	Married	Masters	University	More than 10 years	Professor	Almost all papers	Very Important	Important	Very Important	Important	Important	Important	Not Important	Slightly Important	Not Important	Important	Slightly Important	Slightly Important	Important	Important	Very Important	Important	Slightly Important	Slightly Important	Important	Important	Important	Important	Slightly Important	Slightly Important	Slightly Important	Important	In very few of my papers	In almost all my papers	In almost all my papers	Most of the time	Most of the time	Most of the time	Sometimes	Sometimes	Sometimes	Sometimes	Sometimes
2015-10-11 01:37:52	46 - 55	Sweden	Sweden	No	Europe	Male	Married	Masters	University	More than 10 years	Professor	Almost all papers	Very Important	Important	Very Important	Important	Important	Important	Not Important	Slightly Important	Not Important	Important	Slightly Important	Slightly Important	Important	Important	Very Important	Important	Slightly Important	Slightly Important	Important	Important	Important	Important	Slightly Important	Slightly Important	Slightly Important	Important	In very few of my papers	In almost all my papers	In almost all my papers	Most of the time	Most of the time	Most of the time	Sometimes	Sometimes	Sometimes	Sometimes	Sometimes
2015-10-11 01:55:53	46 - 55	Australia	Australia	No	Oceania	Female	Married	Masters	University	More than 10 years	Professor	Almost all papers	Very Important	Not Important	Slightly Important	Very Important	Important	Important	Slightly Important	Important	Slightly Important	Slightly Important	Slightly Important	Slightly Important	Very Important	Slightly Important	Very Important	Very Important	Important	Slightly Important	Important	Important	Important	Important	Very Important	Important	Important	Very Important	In very few of my papers	In almost all my papers	In very few of my papers	Never	Most of the time	Never	Sometimes	Most of the time	Sometimes	Sometimes	Sometimes
2015-10-11 01:56:39	46 - 55	Italy	Italy	No	Europe	Male	Married	Masters	University	More than 10 years	Associate Professor	Very few	Important	Important	Slightly Important	Important	Slightly Important	Important	Important	Important	Slightly Important	Slightly Important	Important	Important	Important	Important	Important	Important	Important	Important	Important	Very Important	Very Important	Very Important	Important	Important	Important	Important	In none of my papers	In all my papers	In none of my papers	Never	Never	Never	Never	Never	Never	Never	Never
2015-10-11 02:07:59	35 - 45	Canada	Canada	No	North America	Male	Single	Masters	University	6 - 10 years	Associate Professor	About half	Important	Important	Slightly Important	Important	Slightly Important	Slightly Important	Important	Important	Slightly Important	Not Important	Not Important	Slightly Important	Important	Important	Very Important	Important	Important	Important	Important	Important	Important	Important	Important	Important	Important	Important	In very few of my papers	In none of my papers	In almost all my papers	Never	Never	Never	Never	Never	Never	Sometimes	Never
2015-10-11 02:17:33	less than 35	Iran	USA	Yes	North America	Female	Single	Masters	University	1 - 5 years	Assistant Professor	About two-third	Slightly Important	Very Important	Very Important	Important	Slightly Important	Important	Important	Important	Very Important	Slightly Important	Slightly Important	Important	Very Important	Not Important	Very Important	Very Important	Very Important	Not Important	Not Important	Very Important	Very Important	Very Important	Very Important	Very Important	Very Important	Very Important	In very few of my papers	In almost all my papers	In almost all my papers	Never	Never	Never	Most of the time	Most of the time	Never	Sometimes	Never
2015-10-11 02:18:47	less than 35	USA	UAE	Yes	Asia	Female	Married	Masters	University	1 - 5 years	Assistant Professor	Very few	Very Important	Important	Important	Very Important	Not Important	Slightly Important	Slightly Important	Important	Not Important	Important	Very Important	Very Important	Slightly Important	Not Important	Very Important	Important	Very Important	Very Important	Slightly Important	Important	Not Important	Very Important	Slightly Important	Important	Important	Important	In all my papers	In none of my papers	In none of my papers	Never	Most of the time	Never	Most of the time	Sometimes	Never	Sometimes	Never
2015-10-11 02:29:22	56 and above	Norway	Norway	No	Europe	Male	Married	Masters	University	More than 10 years	Professor	Almost all papers	Very Important	Slightly Important	Very Important	Very Important	Important	Important	Not Important	Important	Not Important	Not Important	Slightly Important	Important	Very Important	Not Important	Slightly Important	Very Important	Very Important	Important	Very Important	Very Important	Not Important	Slightly Important	Important	Very Important	Important	Very Important	In none of my papers	In all my papers	In none of my papers	Sometimes	Never	Never	Never	Never	Sometimes	Sometimes	Sometimes
2015-10-11 02:34:12	46 - 55	Japan	Japan	No	Asia	Male	Married	Masters	University	6 - 10 years	Professor	About one-third	Very Important	Very Important	Very Important	Very Important	Slightly Important	Very Important	Very Important	Important	Not Important	Slightly Important	Slightly Important	Slightly Important	Important	Very Important	Important	Slightly Important	Important	Important	Not Important	Very Important	Important	Important	Very Important	Important	Slightly Important	Very Important	In none of my papers	In about half of my papers	In about half of my papers	Sometimes	Never	Never	Never	Never	Sometimes	Sometimes	Always
2015-10-11 02:56:10	less than 35	Mexico	Mexico	No	North America	Male	Single	Other	Other	1 - 5 years	Other	None. All have been solo written	Important	Slightly Important	Not Important	Very Important	Slightly Important	Important	Important	Not Important	Not Important	Important	Slightly Important	Important	Very Important	Important	Important	Important	Slightly Important	Slightly Important	Slightly Important	Important	Not Important	Important	Very Important	Slightly Important	Important	Very Important	In none of my papers	In none of my papers	In none of my papers	Never	Never	Never	Never	Never	Sometimes	Never	Never
2015-10-11 02:56:21	46 - 55	France	Saudi Arabia	Yes	Asia	Male	Married	Masters	University	1 - 5 years	Professor	Almost all papers	Important	Very Important	Important	Important	Slightly Important	Slightly Important	Slightly Important	Very Important	Important	Important	Important	Important	Slightly Important	Important	Important	Slightly Important	Slightly Important	Slightly Important	Slightly Important	Important	Slightly Important	Important	Important	Important	Important	Important	In almost all my papers	In very few of my papers	In very few of my papers	Sometimes	Sometimes	Sometimes	Most of the time	Sometimes	Sometimes	Sometimes	Never
2015-10-11 02:58:25	35 - 45	Germany	Germany	No	Europe	Female	Married	Masters	University	1 - 5 years	Assistant Professor	About two-third	Important	Not Important	Important	Very Important	Slightly Important	Very Important	Very Important	Important	Not Important	Slightly Important	Not Important	Slightly Important	Very Important	Slightly Important	Slightly Important	Very Important	Important	Important	Very Important	Important	Important	Important	Important	Important	Important	Important	In none of my papers	In none of my papers	In all my papers	Never	Never	Never	Sometimes	Never	Sometimes	Never	Sometimes
2015-10-11 03:01:47	46 - 55	USA	USA	No	North America	Male	Married	Masters	University	More than 10 years	Professor	Almost all papers	Important	Important	Very Important	Very Important	Very Important	Important	Slightly Important	Very Important	Important	Important	Very Important	Very Important	Important	Important	Important	Important	Important	Important	Very Important	Very Important	Very Important	Very Important	Very Important	Very Important	Very Important	Very Important	In very few of my papers	In about two-third of my papers	In about two-third of my papers	Never	Never	Never	Never	Never	Never	Never	Never
2015-10-11 03:04:15	35 - 45	Japan	Japan	No	Asia	Male	Single	Masters	University	6 - 10 years	Lecturer	About two-third	Slightly Important	Important	Important	Important	Important	Very Important	Slightly Important	Slightly Important	Important	Slightly Important	Not Important	Slightly Important	Slightly Important	Slightly Important	Slightly Important	Important	Important	Important	Important	Important	Important	Important	Important	Very Important	Important	Important	In almost all my papers	In very few of my papers	In very few of my papers	Most of the time	Most of the time	Most of the time	Sometimes	Sometimes	Sometimes	Sometimes	Sometimes
2015-10-11 03:13:08	56 and above	USA	USA	No	North America	Male	Married	Masters	University	More than 10 years	Professor	About two-third	Important	Not Important	Slightly Important	Important	Slightly Important	Not Important	Not Important	Not Important	Not Important	Slightly Important	Slightly Important	Slightly Important	Important	Important	Important	Important	Important	Important	Important	Important	Important	Important	Important	Important	Important	Important	In very few of my papers	In almost all my papers	In almost all my papers	Never	Never	Never	Never	Never	Never	Never	Never
2015-10-11 03:21:00	less than 35	Italy	Italy	No	Europe	Female	Other	Masters	University	1 - 5 years	Lecturer	All papers	Very Important	Very Important	Very Important	Very Important	Very Important	Important	Very Important	Important	Important	Important	Important	Very Important	Very Important	Slightly Important	Important	Very Important	Very Important	Important	Very Important	Slightly Important	Important	Important	Important	Very Important	Very Important	Important	In almost all my papers	In none of my papers	In about one-third of my papers	Never	Never	Never	Never	Never	Never	Never	Never
2015-10-11 03:24:11	less than 35	Poland	Poland	No	Europe	Male	Married	Masters	University	6 - 10 years	Assistant Professor	Almost all papers	Important	Slightly Important	Not Important	Very Important	Not Important	Important	Important	Slightly Important	Not Important	Important	Very Important	Very Important	Slightly Important	Not Important	Not Important	Slightly Important	Slightly Important	Important	Very Important	Important	Important	Important	Important	Important	Important	Important	In very few of my papers	In almost all my papers	In none of my papers	Sometimes	Never	Never	Never	Never	Sometimes	Sometimes	Sometimes
2015-10-11 03:25:06	less than 35	Austria	Germany	Yes	Europe	Male	Married	Masters	University	Less than 1 year	Professor	Almost all papers	Very Important	Not Important	Slightly Important	Very Important	Important	Slightly Important	Important	Important	Not Important	Important	Important	Important	Important	Important	Very Important	Very Important	Important	Important	Important	Important	Important	Important	Important	Important	Important	Important	In very few of my papers	In about two-third of my papers	In about one-third of my papers	Never	Never	Never	Sometimes	Sometimes	Sometimes	Sometimes	Sometimes
2015-10-11 03:33:11	35 - 45	USA	USA	No	North America	Male	Married	Masters	University	1 - 5 years	Assistant Professor	Almost all papers	Very Important	Very Important	Very Important	Very Important	Very Important	Not Important	Very Important	Not Important	Very Important	Not Important	Not Important	Very Important	Not Important	Not Important	Not Important	Not Important	Not Important	Not Important	Not Important	Important	Important	Important	Important	Important	Important	Important	In none of my papers	In all my papers	In all my papers	Never	Never	Never	Never	Never	Never	Never	Never
2015-10-11 03:34:42	less than 35	France	Switzerland	Yes	Europe	Male	Married	Masters	Other	Less than 1 year	Economist (not holding academic position )	Almost all papers	Important	Slightly Important	Important	Important	Not Important	Important	Slightly Important	Important	Not Important	Not Important	Not Important	Not Important	Important	Slightly Important	Important	Important	Slightly Important	Not Important	Important	Slightly Important	Not Important	Important	Slightly Important	Not Important	Not Important	Important	In none of my papers	In all my papers	In none of my papers	Never	Never	Never	Never	Never	Most of the time	Sometimes	Sometimes
2015-10-11 03:40:06	46 - 55	Canada	Canada	No	North America	Male	Married	Masters	University	More than 10 years	Professor	Almost all papers	Very Important	Not Important	Not Important	Slightly Important	Slightly Important	Not Important	Slightly Important	Important	Important	Important	Not Important	Important	Important	Important	Important	Slightly Important	Slightly Important	Slightly Important	Slightly Important	Slightly Important	Slightly Important	Important	Important	Important	Important	Important	In very few of my papers	In none of my papers	In almost all my papers	Never	Never	Never	Sometimes	Most of the time	Sometimes	Sometimes	Sometimes
2015-10-11 03:54:42	46 - 55	Norway	Norway	No	Europe	Male	Married	Masters	University	1 - 5 years	Professor	About two-third	Very Important	Slightly Important	Important	Very Important	Important	Important	Important	Important	Not Important	Slightly Important	Slightly Important	Important	Very Important	Important	Very Important	Very Important	Important	Important	Very Important	Very Important	Important	Very Important	Very Important	Important	Important	Very Important	In very few of my papers	In about two-third of my papers	In about one-third of my papers	Never	Never	Never	Never	Never	Sometimes	Never	Never
2015-10-11 04:08:18	less than 35	South Africa	UAE	Yes	Asia	Male	Single	Masters	University	Less than 1 year	Post Doc	All papers	Very Important	Important	Important	Very Important	Slightly Important	Important	Important	Slightly Important	Slightly Important	Very Important	Very Important	Important	Important	Slightly Important	Slightly Important	Slightly Important	Very Important	Slightly Important	Important	Important	Very Important	Very Important	Very Important	Slightly Important	Very Important	Very Important	In all my papers	In none of my papers	In none of my papers	Sometimes	Always	Sometimes	Most of the time	Never	Never	Always	Never
2015-10-11 04:15:57	35 - 45	USA	USA	No	North America	Female	Married	Masters	College	More than 10 years	Professor	About two-third	Important	Slightly Important	Important	Very Important	Important	Slightly Important	Slightly Important	Slightly Important	Important	Slightly Important	Slightly Important	Slightly Important	Important	Important	Important	Important	Important	Slightly Important	Important	Important	Important	Important	Important	Important	Slightly Important	Important	In very few of my papers	In none of my papers	In almost all my papers	Never	Never	Never	Never	Never	Never	Sometimes	Sometimes
2015-10-11 04:19:57	less than 35	France	United Kingdom	Yes	Europe	Male	Married	Masters	University	1 - 5 years	Lecturer	Almost all papers	Very Important	Slightly Important	Important	Important	Slightly Important	Not Important	Slightly Important	Slightly Important	Not Important	Not Important	Slightly Important	Not Important	Important	Slightly Important	Important	Very Important	Important	Slightly Important	Important	Important	Slightly Important	Important	Very Important	Important	Slightly Important	Important	In almost all my papers	In none of my papers	In none of my papers	Never	Never	Never	Never	Sometimes	Never	Most of the time	Sometimes
2015-10-11 04:25:02	56 and above	United Kingdom	USA	Yes	North America	Male	Married	Masters	University	6 - 10 years	Professor	About two-third	Very Important	Slightly Important	Very Important	Very Important	Not Important	Slightly Important	Not Important	Slightly Important	Not Important	Slightly Important	Not Important	Not Important	Important	Slightly Important	Important	Important	Important	Slightly Important	Important	Important	Slightly Important	Important	Important	Important	Slightly Important	Important	In very few of my papers	In almost all my papers	In about two-third of my papers	Never	Never	Never	Never	Never	Sometimes	Never	Most of the time
2015-10-11 04:28:10	46 - 55	New Zealand	New Zealand	No	Oceania	Male	Married	Masters	University	More than 10 years	Professor	About two-third	Important	Slightly Important	Slightly Important	Slightly Important	Important	Important	Not Important	Important	Important	Slightly Important	Slightly Important	Important	Very Important	Slightly Important	Important	Slightly Important	Very Important	Slightly Important	Slightly Important	Important	Important	Important	Important	Important	Important	Important	In very few of my papers	In none of my papers	In almost all my papers	Never	Never	Never	Never	Never	Sometimes	Sometimes	Sometimes
2015-10-11 04:42:28	less than 35	Romania	Romania	No	Europe	Male	Single	Masters	University	6 - 10 years	Other	About half	Very Important	Important	Very Important	Important	Slightly Important	Slightly Important	Important	Important	Slightly Important	Important	Important	Important	Slightly Important	Slightly Important	Important	Important	Very Important	Very Important	Slightly Important	Important	Important	Important	Important	Important	Important	Important	In about half of my papers	In about half of my papers	In none of my papers	Sometimes	Never	Sometimes	Sometimes	Sometimes	Sometimes	Sometimes	Never
2015-10-11 04:52:41	less than 35	Italy	Italy	No	Europe	Male	Married	Masters	University	Less than 1 year	Assistant Professor	Almost all papers	Important	Very Important	Very Important	Slightly Important	Not Important	Not Important	Important	Important	Important	Not Important	Not Important	Not Important	Slightly Important	Very Important	Very Important	Slightly Important	Very Important	Very Important	Slightly Important	Important	Important	Important	Important	Important	Important	Important	In none of my papers	In all my papers	In none of my papers	Sometimes	Never	Never	Most of the time	Most of the time	Never	Most of the time	Most of the time
2015-10-11 04:57:51	56 and above	USA	USA	No	North America	Male	Married	Masters	University	More than 10 years	Professor	About two-third	Important	Slightly Important	Slightly Important	Important	Important	Important	Slightly Important	Not Important	Not Important	Important	Not Important	Not Important	Important	Important	Important	Important	Important	Important	Important	Important	Important	Important	Important	Important	Important	Important	In almost all my papers	In very few of my papers	In very few of my papers	Never	Never	Never	Never	Never	Sometimes	Sometimes	Most of the time
2015-10-11 05:14:53	less than 35	Austria	Germany	Yes	Europe	Male	Single	Masters	Other	1 - 5 years	Other	Almost all papers	Very Important	Important	Not Important	Very Important	Very Important	Slightly Important	Very Important	Important	Slightly Important	Very Important	Very Important	Very Important	Very Important	Slightly Important	Slightly Important	Very Important	Very Important	Important	Very Important	Very Important	Slightly Important	Slightly Important	Very Important	Very Important	Important	Very Important	In about half of my papers	In about half of my papers	In none of my papers	Sometimes	Most of the time	Sometimes	Sometimes	Sometimes	Never	Sometimes	Never
2015-10-11 05:25:01	56 and above	France	France	No	Europe	Male	Married	Masters	University	More than 10 years	Professor	Almost all papers	Very Important	Not Important	Important	Important	Slightly Important	Not Important	Not Important	Not Important	Not Important	Very Important	Important	Important	Important	Important	Important	Important	Important	Important	Important	Important	Important	Important	Important	Important	Slightly Important	Important	In about one-third of my papers	In none of my papers	In about two-third of my papers	Sometimes	Never	Never	Sometimes	Sometimes	Sometimes	Sometimes	Always
2015-10-11 05:25:55	35 - 45	New Zealand	Australia	Yes	Oceania	Female	Other	Masters	University	1 - 5 years	Associate Professor	Almost all papers	Very Important	Slightly Important	Important	Very Important	Very Important	Very Important	Not Important	Important	Not Important	Slightly Important	Slightly Important	Very Important	Very Important	Slightly Important	Slightly Important	Important	Very Important	Slightly Important	Important	Important	Not Important	Slightly Important	Slightly Important	Important	Not Important	Slightly Important	In about two-third of my papers	In none of my papers	In very few of my papers	Never	Never	Never	Sometimes	Sometimes	Most of the time	Sometimes	Never
2015-10-11 05:31:57	56 and above	Denmark	Denmark	No	Europe	Male	Married	Masters	University	More than 10 years	Professor	About half	Very Important	Slightly Important	Very Important	Very Important	Very Important	Important	Not Important	Very Important	Very Important	Important	Important	Very Important	Very Important	Slightly Important	Important	Very Important	Very Important	Very Important	Very Important	Very Important	Important	Important	Important	Very Important	Very Important	Very Important	In none of my papers	In none of my papers	In all my papers	Sometimes	Sometimes	Sometimes	Sometimes	Sometimes	Sometimes	Sometimes	Sometimes
2015-10-11 05:44:08	46 - 55	Germany	Australia	Yes	Oceania	Male	Married	Masters	University	6 - 10 years	Professor	Almost all papers	Important	Important	Very Important	Important	Important	Very Important	Important	Important	Not Important	Important	Important	Important	Important	Not Important	Important	Very Important	Important	Slightly Important	Very Important	Important	Important	Important	Important	Important	Important	Important	In very few of my papers	In about two-third of my papers	In about one-third of my papers	Never	Never	Never	Never	Never	Sometimes	Sometimes	Sometimes
2015-10-11 05:58:43	35 - 45	Mexico	USA	Yes	North America	Female	Married	Masters	University	6 - 10 years	Assistant Professor	Almost all papers	Slightly Important	Important	Slightly Important	Important	Not Important	Very Important	Very Important	Not Important	Very Important	Not Important	Not Important	Slightly Important	Very Important	Important	Important	Very Important	Slightly Important	Slightly Important	Very Important	Very Important	Important	Important	Very Important	Slightly Important	Slightly Important	Very Important	In very few of my papers	In almost all my papers	In almost all my papers	Never	Most of the time	Never	Sometimes	Most of the time	Sometimes	Never	Sometimes
2015-10-11 09:16:44	35 - 45	USA	China	Yes	Asia	Female	Single	Masters	University	1 - 5 years	Assistant Professor	Almost all papers	Very Important	Important	Very Important	Very Important	Very Important	Important	Important	Important	Important	Slightly Important	Slightly Important	Important	Very Important	Very Important	Very Important	Very Important	Very Important	Very Important	Very Important	Very Important	Very Important	Very Important	Very Important	Very Important	Very Important	Very Important	In very few of my papers	In almost all my papers	In none of my papers	Sometimes	Sometimes	Sometimes	Sometimes	Most of the time	Sometimes	Sometimes	Most of the time
2015-10-11 10:08:16	46 - 55	South Korea	South Korea	No	Asia	Male	Married	Masters	University	6 - 10 years	Assistant Professor	About half	Very Important	Important	Very Important	Slightly Important	Not Important	Slightly Important	Not Important	Important	Important	Very Important	Very Important	Important	Very Important	Very Important	Important	Important	Important	Important	Very Important	Slightly Important	Important	Important	Important	Important	Important	Slightly Important	In all my papers	In none of my papers	In none of my papers	Most of the time	Never	Never	Sometimes	Never	Never	Most of the time	Never
2015-10-11 10:37:09	56 and above	USA	USA	No	North America	Male	Married	Masters	University	More than 10 years	Professor	Almost all papers	Very Important	Not Important	Slightly Important	Very Important	Important	Important	Important	Important	Important	Important	Important	Important	Very Important	Very Important	Very Important	Very Important	Very Important	Very Important	Very Important	Very Important	Very Important	Very Important	Very Important	Very Important	Very Important	Very Important	In none of my papers	In almost all my papers	In none of my papers	Never	Never	Never	Never	Never	Never	Sometimes	Sometimes
2015-10-11 12:06:11	35 - 45	USA	India	Yes	Asia	Male	Married	Masters	Research Institute	1 - 5 years	Researcher/Scientist	Almost all papers	Very Important	Important	Important	Very Important	Important	Not Important	Not Important	Not Important	Not Important	Slightly Important	Slightly Important	Important	Important	Important	Very Important	Very Important	Slightly Important	Not Important	Very Important	Important	Important	Important	Important	Important	Important	Important	In almost all my papers	In very few of my papers	In none of my papers	Never	Never	Never	Sometimes	Sometimes	Sometimes	Sometimes	Sometimes
2015-10-11 12:15:04	46 - 55	Thailand	Thailand	No	Asia	Male	Single	Masters	University	6 - 10 years	Associate Professor	Almost all papers	Important	Very Important	Important	Important	Slightly Important	Slightly Important	Slightly Important	Important	Not Important	Very Important	Important	Important	Slightly Important	Important	Important	Important	Very Important	Important	Very Important	Important	Important	Important	Important	Important	Important	Important	In all my papers	In very few of my papers	In very few of my papers	Most of the time	Never	Sometimes	Sometimes	Sometimes	Always	Most of the time	Sometimes
2015-10-11 13:31:55	35 - 45	Nigeria	Nigeria	No	Africa	Male	Married	Masters	University	Less than 1 year	Senior Lecturer	Almost all papers	Very Important	Not Important	Very Important	Very Important	Very Important	Very Important	Very Important	Important	Not Important	Very Important	Important	Very Important	Very Important	Very Important	Very Important	Very Important	Very Important	Very Important	Very Important	Very Important	Very Important	Very Important	Very Important	Very Important	Very Important	Very Important	In almost all my papers	In none of my papers	In none of my papers	Most of the time	Most of the time	Never	Never	Never	Most of the time	Never	Sometimes
2015-10-11 13:33:41	35 - 45	USA	USA	No	North America	Male	Single	Masters	Research Institute	6 - 10 years		Almost all papers	Very Important	Slightly Important	Important	Very Important	Slightly Important	Not Important	Not Important	Slightly Important	Important	Important	Important	Important	Important	Not Important	Important	Important	Important	Important	Important	Important	Not Important	Important	Important	Important	Important	Important	In none of my papers	In all my papers	In all my papers	Never	Never	Never	Never	Most of the time	Sometimes	Most of the time	Always
2015-10-11 14:07:08	35 - 45	Lebanon	Lebanon	No	Asia	Male	Married	Masters	University	6 - 10 years	Assistant Professor	All papers	Very Important	Important	Very Important	Very Important	Not Important	Not Important	Not Important	Important	Not Important	Very Important	Important	Not Important	Very Important	Not Important	Very Important	Very Important	Very Important	Not Important	Very Important	Very Important	Very Important	Very Important	Very Important	Very Important	Important	Very Important	In all my papers	In none of my papers	In none of my papers	Most of the time	Never	Never	Never	Never	Sometimes	Most of the time	Sometimes
2015-10-11 14:40:52	less than 35	Canada	Canada	No	North America	Male	Married	Masters	University	1 - 5 years	Assistant Professor	About two-third	Important	Important	Important	Important	Slightly Important	Slightly Important	Important	Slightly Important	Slightly Important	Slightly Important	Slightly Important	Important	Important	Important	Important	Important	Slightly Important	Slightly Important	Very Important	Important	Important	Important	Important	Slightly Important	Slightly Important	Very Important	In none of my papers	In about half of my papers	In about half of my papers	Never	Never	Never	Sometimes	Never	Never	Never	Sometimes
2015-10-11 14:49:04	46 - 55	United Kingdom	United Kingdom	No	Europe	Male	Married	Masters	University	More than 10 years	Professor	Almost all papers	Slightly Important	Slightly Important	Slightly Important	Very Important	Very Important	Very Important	Not Important	Important	Important	Important	Slightly Important	Slightly Important	Very Important	Important	Important	Very Important	Very Important	Important	Very Important	Very Important	Important	Important	Very Important	Very Important	Important	Very Important	In very few of my papers	In almost all my papers	In almost all my papers	Never	Never	Never	Never	Sometimes	Most of the time	Sometimes	Always
2015-10-11 15:13:40	35 - 45	Spain	Spain	No	Europe	Male	Married	Masters	University	6 - 10 years	Senior Lecturer	All papers	Very Important	Slightly Important	Not Important	Important	Slightly Important	Not Important	Not Important	Important	Slightly Important	Very Important	Important	Important	Very Important	Very Important	Very Important	Very Important	Very Important	Very Important	Very Important	Important	Very Important	Slightly Important	Important	Very Important	Important	Very Important	In all my papers	In none of my papers	In none of my papers	Never	Never	Never	Most of the time	Sometimes	Never	Most of the time	Never
2015-10-11 15:47:39	35 - 45	China	Hong Kong	Yes	Asia	Female	Married	Masters	University	1 - 5 years	Lecturer	About one-third	Important	Slightly Important	Not Important	Important	Slightly Important	Slightly Important	Important	Important	Not Important	Important	Slightly Important	Important	Important	Important	Slightly Important	Important	Important	Important	Very Important	Important	Slightly Important	Slightly Important	Important	Important	Important	Very Important	In almost all my papers	In none of my papers	In none of my papers	Sometimes	Never	Never	Never	Always	Never	Never	Never
2015-10-11 15:56:19	46 - 55	France	France	No	Europe	Male	Married	Other	Research Institute	More than 10 years	Other	About two-third	Important	Very Important	Very Important	Important	Important	Important	Important	Important	Slightly Important	Important	Important	Important	Very Important	Important	Important	Very Important	Important	Slightly Important	Not Important	Very Important	Important	Important	Very Important	Important	Slightly Important	Not Important	In almost all my papers	In very few of my papers	In none of my papers	Never	Never	Never	Sometimes	Never	Sometimes	Sometimes	Never
2015-10-11 16:04:59	46 - 55	Australia	Australia	No	Oceania	Male	Married	Masters	University	More than 10 years	Associate Professor	About two-third	Very Important	Important	Slightly Important	Very Important	Slightly Important	Important	Important	Important	Not Important	Slightly Important	Not Important	Slightly Important	Slightly Important	Not Important	Very Important	Important	Very Important	Slightly Important	Slightly Important	Important	Important	Important	Slightly Important	Important	Slightly Important	Important	In about half of my papers	In none of my papers	In about half of my papers	Sometimes	Never	Never	Sometimes	Sometimes	Sometimes	Sometimes	Most of the time
2015-10-11 16:05:36	less than 35	India	India	No	Asia	Male	Married	PhD	Other	6 - 10 years	Student	Almost all papers	Very Important	Very Important	Very Important	Very Important	Important	Very Important	Very Important	Very Important	Not Important	Not Important	Not Important	Slightly Important	Very Important	Important	Important	Important	Very Important	Important	Very Important	Important	Important	Important	Important	Important	Important	Important	In almost all my papers	In none of my papers	In none of my papers	Never	Never	Never	Never	Never	Never	Never	Sometimes
2015-10-11 16:29:14	35 - 45	Italy	United Kingdom	Yes	Europe	Female	Married	Masters	University	1 - 5 years	Assistant Professor	About two-third	Slightly Important	Slightly Important	Important	Important	Slightly Important	Not Important	Slightly Important	Slightly Important	Slightly Important	Important	Important	Important	Slightly Important	Slightly Important	Slightly Important	Slightly Important	Slightly Important	Slightly Important	Slightly Important	Slightly Important	Slightly Important	Slightly Important	Slightly Important	Slightly Important	Slightly Important	Slightly Important	In about one-third of my papers	In about two-third of my papers	In none of my papers	Never	Never	Never	Never	Never	Never	Never	Never
2015-10-11 16:30:31	less than 35	Bangladesh	Australia	Yes	Oceania	Female	Married	Masters	University	1 - 5 years	Researcher/Scientist	None. All have been solo written	Very Important	Important	Important	Important	Slightly Important	Slightly Important	Very Important	Important	Slightly Important	Important	Important	Slightly Important	Not Important	Not Important	Important	Important	Very Important	Slightly Important	Important	Slightly Important	Slightly Important	Slightly Important	Important	Important	Very Important	Important	In all my papers	In none of my papers	In none of my papers	Never	Never	Never	Never	Never	Sometimes	Sometimes	Sometimes
2015-10-11 16:34:01	less than 35	Portugal	Portugal	No	Europe	Male	Single	Masters	Other	1 - 5 years	Economist (not holding academic position )	Almost all papers	Very Important	Important	Important	Important	Slightly Important	Slightly Important	Slightly Important	Slightly Important	Not Important	Slightly Important	Not Important	Slightly Important	Very Important	Important	Important	Slightly Important	Slightly Important	Slightly Important	Very Important	Very Important	Important	Important	Slightly Important	Slightly Important	Slightly Important	Very Important	In none of my papers	In none of my papers	In all my papers	Never	Never	Never	Never	Never	Never	Never	Never
2015-10-11 17:11:47	56 and above	France	France	No	Europe	Male	Married	Other	University	More than 10 years	Professor	About two-third	Important	Slightly Important	Important	Important	Slightly Important	Important	Slightly Important	Important	Slightly Important	Important	Important	Slightly Important	Important	Important	Important	Very Important	Important	Important	Very Important	Slightly Important	Important	Important	Important	Very Important	Very Important	Important	In almost all my papers	In about one-third of my papers	In about half of my papers	Sometimes	Sometimes	Sometimes	Sometimes	Sometimes	Most of the time	Most of the time	Sometimes
2015-10-11 17:29:00	35 - 45	South Africa	South Africa	No	Africa	Female	Married	Masters	University	More than 10 years	Senior Lecturer	All papers	Important	Important	Slightly Important	Important	Slightly Important	Important	Important	Important	Important	Important	Important	Important	Important	Very Important	Important	Important	Slightly Important	Important	Slightly Important	Important	Important	Important	Important	Important	Slightly Important	Slightly Important	In almost all my papers	In none of my papers	In none of my papers	Most of the time	Never	Never	Always	Most of the time	Sometimes	Most of the time	Sometimes
2015-10-11 18:39:16	46 - 55	USA	USA	No	North America	Female	Other	Masters	Other	More than 10 years	Economist (not holding academic position )	Almost all papers	Very Important	Important	Very Important	Very Important	Not Important	Not Important	Not Important	Not Important	Not Important	Slightly Important	Not Important	Not Important	Very Important	Important	Very Important	Very Important	Important	Slightly Important	Slightly Important	Important	Important	Very Important	Important	Slightly Important	Slightly Important	Slightly Important	In about one-third of my papers	In about two-third of my papers	In very few of my papers	Never	Never	Never	Never	Never	Sometimes	Never	Sometimes
2015-10-11 19:12:06	56 and above	Czech Republic	Czech Republic	No	Europe	Male	Married	Masters	University	More than 10 years	Associate Professor	About one-third	Very Important	Slightly Important	Important	Important	Not Important	Important	Slightly Important	Important	Important	Important	Slightly Important	Slightly Important	Very Important	Important	Important	Important	Important	Important	Very Important	Very Important	Important	Important	Important	Very Important	Important	Very Important	In about one-third of my papers	In none of my papers	In none of my papers	Never	Never	Never	Never	Never	Sometimes	Sometimes	Never
2015-10-11 19:25:30	56 and above	Austria	Austria	No	Europe	Male	Married	Masters	University	More than 10 years	Professor	Almost all papers	Very Important	Slightly Important	Important	Important	Important	Slightly Important	Not Important	Important	Not Important	Slightly Important	Slightly Important	Slightly Important	Important	Slightly Important	Very Important	Very Important	Important	Important	Very Important	Very Important	Slightly Important	Very Important	Very Important	Important	Important	Very Important	In about one-third of my papers	In about two-third of my papers	In none of my papers	Never	Never	Never	Sometimes	Sometimes	Sometimes	Sometimes	Sometimes
2015-10-11 19:28:24	less than 35	India	India	No	Asia	Male	Single	Masters	University	6 - 10 years	Researcher/Scientist	Very few	Slightly Important	Slightly Important	Slightly Important	Very Important	Very Important	Very Important	Very Important	Very Important	Very Important	Very Important	Important	Important	Important	Important	Important	Important	Very Important	Important	Important	Important	Important	Important	Important	Very Important	Important	Important	In none of my papers	In all my papers	In all my papers	Never	Never	Never	Sometimes	Sometimes	Sometimes	Sometimes	Most of the time
2015-10-11 19:41:34	less than 35	Italy	Italy	No	Europe	Male	Married	Masters	Other	6 - 10 years	Researcher/Scientist	Almost all papers	Important	Slightly Important	Very Important	Very Important	Slightly Important	Important	Important	Important	Very Important	Important	Important	Very Important	Important	Important	Important	Very Important	Very Important	Important	Very Important	Important	Important	Important	Very Important	Very Important	Important	Very Important	In almost all my papers	In very few of my papers	In very few of my papers	Never	Never	Never	Sometimes	Never	Never	Sometimes	Sometimes
2015-10-11 19:42:01	46 - 55	Finland	Finland	No	Europe	Male	Married	Masters	University	6 - 10 years	Professor	About one-third	Slightly Important	Important	Slightly Important	Important	Important	Important	Slightly Important	Not Important	Not Important	Not Important	Not Important	Slightly Important	Important	Not Important	Not Important	Very Important	Very Important	Very Important	Very Important	Important	Not Important	Not Important	Very Important	Very Important	Very Important	Very Important	In none of my papers	In all my papers	In none of my papers	Never	Never	Never	Never	Never	Sometimes	Never	Most of the time
2015-10-11 19:47:59	less than 35	Belgium	Belgium	No	Europe	Male	Married	Masters	Research Institute	1 - 5 years	Researcher/Scientist	All papers	Very Important	Important	Important	Very Important	Slightly Important	Slightly Important	Important	Slightly Important	Slightly Important	Important	Important	Important	Slightly Important	Slightly Important	Slightly Important	Very Important	Very Important	Very Important	Important	Very Important	Very Important	Very Important	Very Important	Important	Important	Very Important	In about half of my papers	In about one-third of my papers	In about one-third of my papers	Never	Never	Never	Sometimes	Never	Never	Sometimes	Never
2015-10-11 19:49:00	35 - 45	Netherlands	Netherlands	No	Europe	Male	Married	Masters	University	1 - 5 years	Assistant Professor	All papers	Very Important	Important	Slightly Important	Important	Slightly Important	Slightly Important	Slightly Important	Slightly Important	Not Important	Important	Slightly Important	Important	Important	Slightly Important	Slightly Important	Very Important	Important	Slightly Important	Important	Important	Slightly Important	Slightly Important	Important	Important	Slightly Important	Not Important	In almost all my papers	In none of my papers	In none of my papers	Never	Never	Never	Sometimes	Sometimes	Sometimes	Sometimes	Sometimes
2015-10-11 19:52:13	less than 35	Japan	France	Yes	Europe	Male	Married	Masters	University	1 - 5 years	Assistant Professor	About half	Important	Very Important	Very Important	Very Important	Not Important	Important	Not Important	Not Important	Not Important	Not Important	Not Important	Important	Very Important	Not Important	Not Important	Not Important	Slightly Important	Important	Important	Very Important	Not Important	Not Important	Not Important	Slightly Important	Important	Important	In none of my papers	In none of my papers	In all my papers	Most of the time	Always	Most of the time	Sometimes	Sometimes	Sometimes	Sometimes	Most of the time
2015-10-11 19:52:44	less than 35	Switzerland	Switzerland	No	Europe	Male	Single	Masters	University	6 - 10 years	Post Doc	All papers	Very Important	Important	Important	Very Important	Slightly Important	Slightly Important	Slightly Important	Slightly Important	Not Important	Not Important	Slightly Important	Slightly Important	Important	Slightly Important	Slightly Important	Very Important	Slightly Important	Slightly Important	Very Important	Important	Important	Important	Very Important	Important	Important	Very Important	In very few of my papers	In almost all my papers	In none of my papers	Never	Never	Never	Sometimes	Never	Sometimes	Never	Never
2015-10-11 19:54:55	35 - 45	France	France	No	Europe	Male	Married	Masters	Research Institute	6 - 10 years	Associate Professor	Almost all papers	Very Important	Slightly Important	Important	Very Important	Important	Important	Important	Important	Important	Slightly Important	Slightly Important	Slightly Important	Very Important	Very Important	Very Important	Important	Very Important	Important	Very Important	Very Important	Very Important	Very Important	Important	Very Important	Important	Very Important	In very few of my papers	In almost all my papers	In none of my papers	Most of the time	Never	Never	Sometimes	Sometimes	Sometimes	Sometimes	Most of the time
2015-10-11 19:57:28	35 - 45	Spain	Spain	No	Europe	Male	Single	Masters	University	1 - 5 years	Researcher/Scientist	All papers	Very Important	Important	Important	Slightly Important	Not Important	Slightly Important	Important	Important	Not Important	Slightly Important	Not Important	Important	Important	Very Important	Important	Very Important	Important	Slightly Important	Not Important	Slightly Important	Slightly Important	Not Important	Slightly Important	Not Important	Slightly Important	Important	In almost all my papers	In none of my papers	In none of my papers	Sometimes	Never	Never	Most of the time	Sometimes	Sometimes	Most of the time	Sometimes
2015-10-11 19:57:37	46 - 55	India	India	No	Asia	Female	Married	Masters	Research Institute	1 - 5 years	Professor	About one-third	Slightly Important	Important	Important	Important	Important	Slightly Important	Very Important	Very Important	Important	Important	Very Important	Very Important	Very Important	Important	Very Important	Very Important	Very Important	Important	Very Important	Important	Important	Very Important	Important	Important	Important	Very Important	In very few of my papers	In almost all my papers	In almost all my papers	Never	Never	Never	Most of the time	Sometimes	Sometimes	Most of the time	Sometimes
2015-10-11 19:58:20	35 - 45	Turkey	New Zealand	Yes	Oceania	Male	Single	Masters	University	1 - 5 years	Senior Lecturer	Almost all papers	Important	Important	Very Important	Very Important	Slightly Important	Important	Not Important	Important	Important	Important	Important	Slightly Important	Very Important	Important	Important	Very Important	Slightly Important	Important	Important	Not Important	Not Important	Not Important	Not Important	Not Important	Not Important	Not Important	In almost all my papers	In about one-third of my papers	In none of my papers	Sometimes	Sometimes	Never	Sometimes	Sometimes	Most of the time	Most of the time	Sometimes
2015-10-11 20:08:20	less than 35	Greece	Greece	No	Europe	Male	Married	Masters	Other	1 - 5 years	Lecturer	All papers	Important	Important	Important	Important	Important	Important	Important	Important	Important	Important	Important	Important	Important	Important	Important	Important	Important	Important	Important	Important	Important	Important	Important	Important	Important	Important	In all my papers	In all my papers	In all my papers	Most of the time	Most of the time	Most of the time	Most of the time	Most of the time	Never	Most of the time	Never
2015-10-11 20:08:32	35 - 45	Netherlands	Belgium	Yes	Europe	Male	Other	PhD	University	1 - 5 years	Student	Almost all papers	Very Important	Not Important	Slightly Important	Very Important	Important	Important	Important	Slightly Important	Not Important	Slightly Important	Not Important	Not Important	Important	Slightly Important	Important	Very Important	Very Important	Slightly Important	Not Important	Very Important	Important	Important	Important	Important	Slightly Important	Slightly Important	In almost all my papers	In about one-third of my papers	In none of my papers	Never	Never	Never	Sometimes	Never	Sometimes	Sometimes	Most of the time
2015-10-11 20:31:09	35 - 45	Germany	Germany	No	Europe	Male	Married	Masters	University	6 - 10 years	Researcher/Scientist	All papers	Very Important	Very Important	Very Important	Very Important	Slightly Important	Important	Slightly Important	Important	Slightly Important	Very Important	Important	Important	Very Important	Important	Very Important	Very Important	Important	Important	Very Important	Very Important	Very Important	Very Important	Important	Important	Important	Important	In very few of my papers	In almost all my papers	In very few of my papers	Most of the time	Sometimes	Sometimes	Sometimes	Sometimes	Sometimes	Most of the time	Sometimes
2015-10-11 20:33:31	35 - 45	Ghana	Ghana	No	Africa	Male	Married	Masters	University	1 - 5 years	Senior Lecturer	About two-third	Very Important	Very Important	Very Important	Very Important	Important	Very Important	Very Important	Very Important	Very Important	Very Important	Very Important	Very Important	Very Important	Important	Important	Important	Important	Important	Important	Very Important	Important	Important	Important	Important	Important	Important	In almost all my papers	In very few of my papers	In none of my papers	Never	Never	Never	Never	Sometimes	Most of the time	Never	Most of the time
2015-10-11 20:33:39	35 - 45	Italy	Italy	No	Europe	Male	Married	Masters	University	6 - 10 years	Assistant Professor	About two-third	Important	Not Important	Important	Important	Slightly Important	Slightly Important	Not Important	Important	Not Important	Slightly Important	Important	Important	Very Important	Important	Very Important	Very Important	Important	Important	Very Important	Very Important	Important	Very Important	Very Important	Very Important	Important	Very Important	In very few of my papers	In none of my papers	In almost all my papers	Sometimes	Never	Never	Never	Never	Sometimes	Sometimes	Sometimes
2015-10-11 20:55:31	35 - 45	USA	USA	No	North America	Male	Married	Masters	University	1 - 5 years	Assistant Professor	Almost all papers	Important	Not Important	Slightly Important	Slightly Important	Slightly Important	Not Important	Not Important	Slightly Important	Important	Not Important	Not Important	Slightly Important	Slightly Important	Not Important	Slightly Important	Slightly Important	Very Important	Slightly Important	Slightly Important	Very Important	Slightly Important	Slightly Important	Very Important	Very Important	Important	Very Important	In about two-third of my papers	In none of my papers	In very few of my papers	Never	Never	Never	Never	Never	Sometimes	Sometimes	Sometimes
2015-10-11 21:01:48	less than 35	Germany	Switzerland	Yes	Europe	Male	Single	Masters	University	1 - 5 years	Post Doc	About two-third	Very Important	Very Important	Important	Very Important	Important	Slightly Important	Important	Important	Important	Not Important	Slightly Important	Important	Important	Slightly Important	Slightly Important	Slightly Important	Slightly Important	Important	Important	Slightly Important	Important	Important	Important	Important	Slightly Important	Slightly Important	In very few of my papers	In none of my papers	In almost all my papers	Never	Never	Never	Sometimes	Sometimes	Never	Sometimes	Most of the time
2015-10-11 21:07:52	less than 35	India	Germany	Yes	Europe	Female	Married	Masters	University	1 - 5 years	Researcher/Scientist	All papers	Very Important	Very Important	Very Important	Very Important	Very Important	Important	Very Important	Very Important	Important	Very Important	Very Important	Important	Important	Important	Important	Very Important	Very Important	Important	Very Important	Very Important	Very Important	Very Important	Very Important	Very Important	Very Important	Important	In about one-third of my papers	In none of my papers	In about two-third of my papers	Never	Sometimes	Never	Most of the time	Most of the time	Sometimes	Always	Never
2015-10-11 21:12:54	46 - 55	Norway	Norway	No	Europe	Male	Married	Masters	University	More than 10 years	Associate Professor	About two-third	Important	Important	Important	Very Important	Slightly Important	Slightly Important	Slightly Important	Not Important	Slightly Important	Slightly Important	Not Important	Not Important	Important	Not Important	Important	Important	Important	Important	Not Important	Important	Not Important	Important	Important	Important	Important	Slightly Important	In none of my papers	In all my papers	In none of my papers	Always	Always	Always	Sometimes	Most of the time	Sometimes	Sometimes	Never
2015-10-11 21:18:59	less than 35	Finland	Finland	No	Europe	Female	Married	Masters	University	6 - 10 years	Researcher/Scientist	All papers	Important	Very Important	Important	Important	Slightly Important	Important	Important	Important	Important	Slightly Important	Slightly Important	Important	Important	Slightly Important	Slightly Important	Important	Important	Slightly Important	Very Important	Very Important	Very Important	Very Important	Important	Slightly Important	Important	Slightly Important	In almost all my papers	In none of my papers	In none of my papers	Sometimes	Never	Never	Sometimes	Sometimes	Sometimes	Sometimes	Never
2015-10-11 21:22:37	35 - 45	Italy	Italy	No	Europe	Male	Married	Masters	University	More than 10 years	Associate Professor	About two-third	Important	Important	Very Important	Very Important	Slightly Important	Slightly Important	Important	Very Important	Slightly Important	Very Important	Slightly Important	Slightly Important	Very Important	Important	Important	Very Important	Very Important	Slightly Important	Very Important	Important	Important	Very Important	Very Important	Important	Slightly Important	Very Important	In very few of my papers	In none of my papers	In almost all my papers	Never	Never	Never	Sometimes	Never	Sometimes	Never	Never
2015-10-11 21:24:36	less than 35	Romania	France	Yes	Europe	Female	Married	Masters	University	1 - 5 years	Lecturer	About two-third	Important	Important	Very Important	Very Important	Slightly Important	Slightly Important	Important	Very Important	Slightly Important	Slightly Important	Not Important	Slightly Important	Slightly Important	Not Important	Slightly Important	Very Important	Very Important	Slightly Important	Important	Very Important	Very Important	Very Important	Very Important	Very Important	Very Important	Very Important	In none of my papers	In all my papers	In all my papers	Sometimes	Never	Never	Sometimes	Sometimes	Never	Sometimes	Sometimes
2015-10-11 21:33:44	46 - 55	Italy	Italy	No	Europe	Male	Married	Masters	University	More than 10 years	Professor	About half	Important	Slightly Important	Important	Important	Slightly Important	Slightly Important	Not Important	Slightly Important	Important	Slightly Important	Important	Slightly Important	Slightly Important	Slightly Important	Slightly Important	Slightly Important	Slightly Important	Slightly Important	Slightly Important	Slightly Important	Important	Important	Slightly Important	Slightly Important	Slightly Important	Slightly Important	In none of my papers	In none of my papers	In all my papers	Never	Never	Never	Never	Never	Never	Never	Never
2015-10-11 21:34:56	less than 35	Italy	Italy	No	Europe	Male	Single	PhD	University	1 - 5 years	Student	Almost all papers	Important	Important	Important	Important	Important	Slightly Important	Important	Slightly Important	Not Important	Slightly Important	Slightly Important	Very Important	Important	Important	Important	Important	Important	Important	Important	Very Important	Very Important	Very Important	Very Important	Important	Important	Very Important	In none of my papers	In all my papers	In all my papers	Most of the time	Never	Never	Most of the time	Sometimes	Never	Most of the time	Sometimes
2015-10-11 21:45:47	56 and above	Italy	Italy	No	Europe	Female	Married	PhD	University	More than 10 years	Professor	Very few	Slightly Important	Important	Important	Important	Not Important	Slightly Important	Slightly Important	Important	Important	Important	Important	Important	Slightly Important	Important	Important	Slightly Important	Slightly Important	Important	Important	Important	Important	Important	Important	Important	Important	Important	In none of my papers	In all my papers	In none of my papers	Never	Never	Never	Never	Never	Never	Never	Never
2015-10-11 21:46:10	56 and above	Greece	Greece	No	Europe	Male	Married	Masters	University	More than 10 years	Associate Professor	About half	Important	Very Important	Very Important	Important	Slightly Important	Important	Important	Slightly Important	Important	Slightly Important	Slightly Important	Slightly Important	Not Important	Very Important	Very Important	Not Important	Very Important	Very Important	Not Important	Important	Important	Important	Important	Important	Important	Important	In very few of my papers	In almost all my papers	In almost all my papers	Never	Never	Never	Never	Never	Sometimes	Sometimes	Sometimes
2015-10-11 21:46:23	35 - 45	Italy	Italy	No	Europe	Male	Married	Masters	University	6 - 10 years	Professor	About one-third	Very Important	Not Important	Important	Important	Not Important	Not Important	Not Important	Not Important	Not Important	Important	Not Important	Not Important	Not Important	Not Important	Not Important	Not Important	Not Important	Not Important	Not Important	Very Important	Very Important	Very Important	Very Important	Very Important	Slightly Important	Important	In very few of my papers	In almost all my papers	In none of my papers	Never	Never	Never	Never	Never	Never	Never	Never
2015-10-11 21:56:14	35 - 45	Zimbabwe	Switzerland	Yes	Europe	Male	Married	Masters	Research Institute	Less than 1 year	Economist (not holding academic position )	Almost all papers	Important	Important	Important	Very Important	Important	Important	Important	Very Important	Important	Important	Important	Important	Very Important	Very Important	Important	Important	Important	Important	Important	Important	Very Important	Important	Important	Important	Important	Important	In almost all my papers	In none of my papers	In none of my papers	Sometimes	Sometimes	Most of the time	Most of the time	Sometimes	Never	Sometimes	Sometimes
2015-10-11 22:13:36	35 - 45	Greece	United Kingdom	Yes	Europe	Male	Single	Masters	University	1 - 5 years	Associate Professor	Almost all papers	Very Important	Important	Very Important	Very Important	Important	Important	Very Important	Very Important	Very Important	Important	Not Important	Important	Very Important	Very Important	Very Important	Important	Important	Slightly Important	Very Important	Very Important	Very Important	Very Important	Very Important	Very Important	Slightly Important	Very Important	In none of my papers	In none of my papers	In all my papers	Sometimes	Never	Never	Sometimes	Sometimes	Sometimes	Sometimes	Most of the time
2015-10-11 22:15:09	35 - 45	Italy	Italy	No	Europe	Male	Married	Masters	Research Institute	1 - 5 years	Senior Lecturer	About half	Important	Slightly Important	Very Important	Very Important	Slightly Important	Not Important	Not Important	Slightly Important	Not Important	Very Important	Important	Important	Very Important	Slightly Important	Important	Very Important	Very Important	Slightly Important	Slightly Important	Very Important	Slightly Important	Important	Very Important	Very Important	Slightly Important	Slightly Important	In almost all my papers	In very few of my papers	In none of my papers	Never	Never	Never	Sometimes	Sometimes	Never	Never	Most of the time
2015-10-11 22:29:32	46 - 55	China	Canada	Yes	North America	Female	Married	Masters	University	More than 10 years	Professor	About two-third	Important	Important	Important	Important	Important	Important	Important	Important	Important	Not Important	Not Important	Important	Important	Important	Important	Important	Important	Important	Important	Important	Important	Important	Important	Important	Important	Important	In very few of my papers	In none of my papers	In almost all my papers	Never	Never	Never	Never	Never	Never	Never	Never
2015-10-11 22:33:55	less than 35	Germany	Switzerland	Yes	Europe	Female	Single	Masters	University	Less than 1 year	Post Doc	Almost all papers	Very Important	Slightly Important	Important	Very Important	Slightly Important	Slightly Important	Important	Very Important	Important	Slightly Important	Important	Slightly Important	Very Important	Very Important	Very Important	Important	Very Important	Very Important	Important	Very Important	Very Important	Very Important	Very Important	Very Important	Very Important	Very Important	In all my papers	In none of my papers	In none of my papers	Never	Never	Never	Most of the time	Sometimes	Never	Most of the time	Never
2015-10-11 22:37:42	56 and above	Sweden	Sweden	No	Europe	Male	Married	Masters	University	More than 10 years	Professor	About two-third	Important	Slightly Important	Very Important	Important	Slightly Important	Slightly Important	Slightly Important	Important	Not Important	Slightly Important	Important	Important	Important	Important	Important	Important	Important	Important	Important	Important	Important	Important	Important	Important	Important	Important	In about one-third of my papers	In about two-third of my papers	In very few of my papers	Sometimes	Sometimes	Sometimes	Never	Sometimes	Sometimes	Sometimes	Sometimes
2015-10-11 22:46:54	35 - 45	Italy	USA	Yes	North America	Female	Married	Masters	University	Less than 1 year	Professor	About two-third	Very Important	Important	Important	Very Important	Not Important	Slightly Important	Important	Not Important	Not Important	Slightly Important	Slightly Important	Important	Important	Important	Very Important	Very Important	Very Important	Important	Very Important	Important	Important	Very Important	Very Important	Very Important	Important	Very Important	In very few of my papers	In almost all my papers	In almost all my papers	Most of the time	Most of the time	Most of the time	Sometimes	Most of the time	Sometimes	Sometimes	Sometimes
2015-10-11 23:25:16	less than 35	Russia	Russia	No	Asia	Male	Married	PhD	University	1 - 5 years	Lecturer	About two-third	Very Important	Slightly Important	Slightly Important	Important	Slightly Important	Slightly Important	Slightly Important	Very Important	Slightly Important	Important	Very Important	Slightly Important	Important	Important	Important	Important	Important	Important	Very Important	Important	Important	Important	Important	Important	Important	Very Important	In about half of my papers	In about one-third of my papers	In none of my papers	Never	Never	Never	Never	Never	Never	Never	Never
2015-10-11 23:54:05	less than 35	Germany	Germany	No	Europe	Male	Single	Masters	University	1 - 5 years	Lecturer	About one-third	Important	Important	Very Important	Very Important	Slightly Important	Slightly Important	Important	Important	Important	Very Important	Important	Slightly Important	Important	Not Important	Slightly Important	Important	Important	Slightly Important	Important	Very Important	Slightly Important	Slightly Important	Slightly Important	Very Important	Slightly Important	Slightly Important	In none of my papers	In all my papers	In none of my papers	Most of the time	Sometimes	Sometimes	Sometimes	Most of the time	Sometimes	Most of the time	Most of the time
2015-10-11 23:59:19	46 - 55	Italy	Italy	No	Europe	Male	Married	Masters	University	6 - 10 years	Assistant Professor	About half	Very Important	Very Important	Very Important	Important	Very Important	Slightly Important	Slightly Important	Important	Very Important	Slightly Important	Important	Important	Very Important	Important	Very Important	Slightly Important	Very Important	Important	Not Important	Very Important	Important	Important	Important	Important	Slightly Important	Slightly Important	In none of my papers	In none of my papers	In all my papers	Sometimes	Sometimes	Sometimes	Sometimes	Sometimes	Sometimes	Sometimes	Sometimes
2015-11-11 00:03:40	46 - 55	Ireland	Ireland	No	Europe	Male	Married	Masters	Research Institute	6 - 10 years	Associate Professor	Almost all papers	Very Important	Important	Important	Important	Slightly Important	Important	Slightly Important	Slightly Important	Important	Very Important	Not Important	Not Important	Important	Important	Very Important	Important	Very Important	Slightly Important	Very Important	Important	Slightly Important	Very Important	Very Important	Important	Slightly Important	Important	In very few of my papers	In none of my papers	In almost all my papers	Never	Never	Never	Never	Never	Sometimes	Sometimes	Sometimes
2015-11-11 00:09:00	35 - 45	France	France	No	Europe	Female	Married	Other	Research Institute	1 - 5 years	Professor	Very few	Not Important	Not Important	Not Important	Very Important	Not Important	Not Important	Not Important	Not Important	Not Important	Very Important	Important	Not Important	Very Important	Important	Important	Very Important	Very Important	Important	Very Important	Very Important	Very Important	Very Important	Important	Important	Important	Important	In all my papers	In none of my papers	In none of my papers	Never	Never	Never	Never	Never	Never	Never	Never
2015-11-11 00:52:31	less than 35	Peru	Peru	No	South America	Male	Married	PhD	Other	6 - 10 years	Other	About half	Very Important	Slightly Important	Slightly Important	Important	Important	Slightly Important	Important	Important	Important	Important	Important	Important	Important	Important	Important	Important	Important	Important	Important	Important	Important	Important	Important	Important	Important	Important	In all my papers	In none of my papers	In none of my papers	Sometimes	Sometimes	Sometimes	Sometimes	Sometimes	Sometimes	Sometimes	Most of the time
2015-11-11 01:05:25	35 - 45	USA	USA	No	North America	Male	Married	Masters	University	More than 10 years	Professor	Almost all papers	Important	Very Important	Important	Very Important	Slightly Important	Important	Important	Not Important	Not Important	Slightly Important	Not Important	Slightly Important	Very Important	Not Important	Important	Important	Important	Not Important	Not Important	Important	Slightly Important	Important	Slightly Important	Slightly Important	Slightly Important	Slightly Important	In very few of my papers	In almost all my papers	In very few of my papers	Never	Never	Never	Sometimes	Sometimes	Most of the time	Most of the time	Most of the time
2015-11-11 01:33:50	46 - 55	USA	USA	No	North America	Male	Married	Masters	University	6 - 10 years	Associate Professor	About one-third	Important	Not Important	Slightly Important	Important	Important	Very Important	Important	Important	Slightly Important	Slightly Important	Very Important	Very Important	Important	Important	Important	Important	Important	Important	Important	Important	Important	Important	Important	Important	Important	Important	In very few of my papers	In almost all my papers	In very few of my papers	Never	Never	Never	Never	Sometimes	Sometimes	Sometimes	Most of the time
2015-11-11 01:37:19	35 - 45	Ecuador	Ecuador	No	South America	Male	Married	Masters	Other	1 - 5 years	Economist (not holding academic position )	Almost all papers	Very Important	Very Important	Important	Important	Slightly Important	Important	Important	Important	Slightly Important	Very Important	Very Important	Important	Important	Very Important	Important	Very Important	Very Important	Important	Very Important	Important	Important	Important	Important	Slightly Important	Slightly Important	Very Important	In all my papers	In none of my papers	In none of my papers	Never	Never	Never	Sometimes	Most of the time	Most of the time	Most of the time	Most of the time
2015-11-11 01:44:15	35 - 45	Japan	Japan	No	Asia	Male	Other	Masters	University	6 - 10 years	Associate Professor	Almost all papers	Very Important	Slightly Important	Important	Very Important	Slightly Important	Very Important	Very Important	Slightly Important	Slightly Important	Slightly Important	Slightly Important	Important	Not Important	Very Important	Very Important	Very Important	Very Important	Important	Very Important	Important	Important	Important	Important	Important	Important	Important	In all my papers	In very few of my papers	In none of my papers	Sometimes	Always	Sometimes	Most of the time	Sometimes	Sometimes	Most of the time	Most of the time
2015-11-11 01:52:47	46 - 55	Spain	Spain	No	Europe	Female	Married	Masters	University	More than 10 years	Associate Professor	Almost all papers	Important	Important	Slightly Important	Very Important	Important	Important	Important	Important	Important	Important	Important	Important	Important	Not Important	Slightly Important	Important	Very Important	Slightly Important	Slightly Important	Important	Important	Important	Important	Important	Important	Important	In none of my papers	In all my papers	In none of my papers	Most of the time	Sometimes	Never	Sometimes	Sometimes	Sometimes	Sometimes	Most of the time
2015-11-11 01:54:48	35 - 45	Israel	Israel	No	Asia	Male	Married	Masters	University	1 - 5 years	Associate Professor	Almost all papers	Very Important	Slightly Important	Slightly Important	Important	Slightly Important	Important	Important	Not Important	Not Important	Not Important	Not Important	Slightly Important	Important	Important	Important	Important	Important	Slightly Important	Very Important	Important	Important	Important	Important	Important	Important	Important	In very few of my papers	In almost all my papers	In none of my papers	Sometimes	Sometimes	Sometimes	Sometimes	Sometimes	Sometimes	Sometimes	Most of the time
2015-11-11 02:17:16	less than 35	USA	USA	No	North America	Female	Married	Masters	University	1 - 5 years	Assistant Professor	All papers	Important	Very Important	Slightly Important	Important	Important	Important	Very Important	Slightly Important	Slightly Important	Slightly Important	Slightly Important	Important	Slightly Important	Slightly Important	Important	Important	Important	Important	Slightly Important	Slightly Important	Slightly Important	Important	Important	Slightly Important	Slightly Important	Very Important	In about one-third of my papers	In none of my papers	In about two-third of my papers	Never	Never	Never	Never	Never	Never	Most of the time	Sometimes
2015-11-11 02:28:56	35 - 45	USA	USA	No	North America	Male	Single	Masters	University	6 - 10 years	Professor	About half	Important	Very Important	Very Important	Important	Important	Slightly Important	Slightly Important	Not Important	Not Important	Not Important	Not Important	Slightly Important	Important	Not Important	Slightly Important	Very Important	Very Important	Slightly Important	Important	Important	Slightly Important	Slightly Important	Very Important	Very Important	Slightly Important	Very Important	In very few of my papers	In about one-third of my papers	In about two-third of my papers	Never	Never	Never	Sometimes	Never	Never	Never	Most of the time
2015-11-11 02:29:12	less than 35	USA	USA	No	North America	Male	Married	Masters	University	Less than 1 year	Assistant Professor	About two-third	Very Important	Important	Very Important	Slightly Important	Very Important	Slightly Important	Important	Important	Slightly Important	Important	Important	Very Important	Important	Important	Slightly Important	Very Important	Very Important	Very Important	Important	Very Important	Important	Important	Very Important	Very Important	Very Important	Important	In about two-third of my papers	In very few of my papers	In very few of my papers	Never	Never	Never	Most of the time	Sometimes	Never	Sometimes	Sometimes
2015-11-11 04:18:13	56 and above	United Kingdom	Canada	Yes	North America	Male	Married	Masters	University	More than 10 years	Professor	About two-third	Important	Not Important	Important	Important	Not Important	Slightly Important	Slightly Important	Slightly Important	Important	Slightly Important	Not Important	Slightly Important	Important	Important	Important	Slightly Important	Important	Slightly Important	Important	Slightly Important	Slightly Important	Important	Important	Important	Slightly Important	Slightly Important	In very few of my papers	In none of my papers	In almost all my papers	Never	Never	Never	Never	Never	Never	Never	Never
2015-11-11 04:19:23	less than 35	Turkey	Turkey	No	Asia	Female	Single	Masters	University	More than 10 years	Assistant Professor	About half	Very Important	Very Important	Important	Very Important	Very Important	Important	Important	Very Important	Slightly Important	Important	Very Important	Very Important	Important	Important	Important	Important	Important	Slightly Important	Very Important	Important	Important	Important	Important	Important	Slightly Important	Very Important	In about half of my papers	In none of my papers	In none of my papers	Never	Never	Never	Sometimes	Sometimes	Sometimes	Sometimes	Sometimes
2015-11-11 04:25:55	less than 35	Brazil	Brazil	No	South America	Male	Married	Masters	University	6 - 10 years	Assistant Professor	Very few	Important	Slightly Important	Slightly Important	Important	Not Important	Not Important	Not Important	Not Important	Not Important	Not Important	Not Important	Not Important	Slightly Important	Not Important	Important	Very Important	Very Important	Slightly Important	Very Important	Important	Important	Important	Very Important	Very Important	Important	Very Important	In all my papers	In none of my papers	In none of my papers	Never	Never	Never	Never	Always	Never	Never	Always
2015-11-11 04:53:19	35 - 45	USA	USA	No	North America	Male	Other	Masters	University	1 - 5 years	Associate Professor	Almost all papers	Very Important	Slightly Important	Slightly Important	Very Important	Important	Slightly Important	Not Important	Not Important	Slightly Important	Not Important	Slightly Important	Slightly Important	Important	Slightly Important	Very Important	Very Important	Important	Slightly Important	Very Important	Important	Slightly Important	Very Important	Very Important	Important	Slightly Important	Very Important	In very few of my papers	In about half of my papers	In about half of my papers	Never	Most of the time	Most of the time	Never	Most of the time	Sometimes	Never	Always
2015-11-11 05:39:13	46 - 55	Poland	Poland	No	Europe	Female	Married	Masters	University	More than 10 years	Associate Professor	Very few	Slightly Important	Slightly Important	Important	Slightly Important	Important	Important	Slightly Important	Very Important	Very Important	Important	Very Important	Important	Slightly Important	Important	Slightly Important	Slightly Important	Important	Important	Important	Slightly Important	Slightly Important	Important	Slightly Important	Important	Important	Important	In almost all my papers	In very few of my papers	In none of my papers	Most of the time	Never	Never	Sometimes	Most of the time	Sometimes	Never	Never
2015-11-11 06:04:00	56 and above	USA	USA	No	North America	Male	Married	Masters	University	More than 10 years	Professor	About half	Very Important	Not Important	Not Important	Not Important	Not Important	Not Important	Not Important	Not Important	Not Important	Not Important	Not Important	Not Important	Very Important	Very Important	Very Important	Very Important	Very Important	Very Important	Very Important	Very Important	Very Important	Very Important	Very Important	Very Important	Very Important	Very Important	In none of my papers	In all my papers	In none of my papers	Never	Never	Never	Never	Never	Never	Most of the time	Always
2015-11-11 07:10:55	56 and above	USA	USA	No	North America	Male	Married	Masters	Other	6 - 10 years	Other	About one-third	Important	Not Important	Important	Important	Very Important	Important	Important	Not Important	Not Important	Slightly Important	Not Important	Important	Important	Important	Very Important	Very Important	Important	Slightly Important	Very Important	Important	Important	Very Important	Very Important	Important	Slightly Important	Very Important	In about one-third of my papers	In none of my papers	In about two-third of my papers	Never	Never	Never	Sometimes	Sometimes	Sometimes	Sometimes	Sometimes
2015-11-11 07:19:15	35 - 45	Turkey	Turkey	No	Asia	Male	Other	Masters	University	Less than 1 year	Professor	About two-third	Very Important	Important	Very Important	Very Important	Very Important	Very Important	Very Important	Very Important	Very Important	Very Important	Very Important	Very Important	Important	Important	Important	Important	Important	Important	Important	Important	Important	Important	Important	Important	Important	Very Important	In about two-third of my papers	In about one-third of my papers	In none of my papers	Never	Never	Never	Never	Never	Never	Never	Most of the time
2015-11-11 08:09:57	46 - 55	Croatia	Croatia	No	Europe	Male	Other	Masters	Research Institute	More than 10 years	Senior Lecturer	About half	Important	Important	Important	Important	Important	Important	Important	Important	Slightly Important	Important	Important	Important	Important	Very Important	Very Important	Important	Very Important	Very Important	Very Important	Important	Important	Important	Important	Important	Important	Important	In none of my papers	In all my papers	In none of my papers	Sometimes	Never	Never	Never	Never	Sometimes	Sometimes	Never
2015-11-11 08:19:38	56 and above	USA	USA	No	North America	Male	Married	Masters	University	More than 10 years	Other	About one-third	Very Important	Not Important	Important	Not Important	Slightly Important	Not Important	Not Important	Not Important	Not Important	Not Important	Not Important	Not Important	Important	Important	Important	Important	Important	Important	Very Important	Important	Important	Important	Important	Important	Important	Very Important	In none of my papers	In none of my papers	In all my papers	Never	Never	Never	Never	Never	Never	Sometimes	Most of the time
2015-11-11 08:42:45	46 - 55	Australia	Australia	No	Oceania	Female	Married	Masters	University	6 - 10 years	Senior Lecturer	Almost all papers	Very Important	Very Important	Very Important	Very Important	Very Important	Very Important	Very Important	Important	Important	Very Important	Important	Very Important	Very Important	Very Important	Very Important	Very Important	Very Important	Very Important	Important	Very Important	Very Important	Very Important	Very Important	Very Important	Very Important	Very Important	In all my papers	In none of my papers	In none of my papers	Sometimes	Sometimes	Never	Most of the time	Sometimes	Never	Most of the time	Never
2015-11-11 10:50:37	less than 35	Germany	Netherlands	Yes	Europe	Male	Single	Masters	University	Less than 1 year	Assistant Professor	Very few	Very Important	Important	Very Important	Important	Slightly Important	Not Important	Not Important	Not Important	Not Important	Not Important	Not Important	Slightly Important	Slightly Important	Slightly Important	Slightly Important	Important	Important	Not Important	Slightly Important	Very Important	Very Important	Very Important	Very Important	Very Important	Very Important	Very Important	In none of my papers	In all my papers	In none of my papers	Never	Never	Never	Never	Never	Never	Never	Never
2015-11-11 11:45:51	46 - 55	USA	USA	No	North America	Female	Married	Masters	University	More than 10 years	Associate Professor	Almost all papers	Very Important	Very Important	Very Important	Very Important	Very Important	Very Important	Very Important	Very Important	Very Important	Very Important	Important	Very Important	Very Important	Very Important	Very Important	Very Important	Very Important	Very Important	Very Important	Very Important	Very Important	Very Important	Very Important	Very Important	Very Important	Very Important	In very few of my papers	In almost all my papers	In none of my papers	Sometimes	Sometimes	Never	Never	Never	Sometimes	Most of the time	Most of the time
2015-11-11 12:55:42	56 and above	Australia	Australia	No	Oceania	Male	Married	Other	University	6 - 10 years	Researcher/Scientist	About one-third	Important	Not Important	Not Important	Slightly Important	Very Important	Very Important	Not Important	Not Important	Not Important	Slightly Important	Not Important	Slightly Important	Important	Important	Important	Important	Important	Important	Very Important	Important	Important	Important	Important	Important	Important	Important	In about one-third of my papers	In about two-third of my papers	In very few of my papers	Never	Never	Never	Never	Never	Sometimes	Sometimes	Always
2015-11-11 13:57:18	56 and above	Australia	Australia	No	Oceania	Male	Married	Masters	University	More than 10 years	Senior Lecturer	About half	Very Important	Not Important	Slightly Important	Important	Slightly Important	Not Important	Not Important	Slightly Important	Not Important	Not Important	Not Important	Slightly Important	Not Important	Not Important	Not Important	Not Important	Not Important	Not Important	Not Important	Very Important	Very Important	Very Important	Important	Very Important	Slightly Important	Very Important	In very few of my papers	In almost all my papers	In almost all my papers	Never	Never	Never	Sometimes	Never	Never	Never	Most of the time
2015-11-11 15:22:39	56 and above	Australia	Australia	No	Oceania	Male	Married	Masters	University	More than 10 years	Senior Lecturer	About two-third	Slightly Important	Slightly Important	Important	Slightly Important	Slightly Important	Important	Not Important	Not Important	Slightly Important	Not Important	Not Important	Not Important	Important	Not Important	Important	Important	Important	Slightly Important	Very Important	Important	Not Important	Important	Important	Important	Important	Important	In very few of my papers	In none of my papers	In almost all my papers	Never	Never	Never	Never	Never	Most of the time	Sometimes	Sometimes
2015-11-11 15:25:08	less than 35	Cameroon	Cameroon	No	Africa	Male	Single	PhD	Research Institute	6 - 10 years	Economist (not holding academic position )	About one-third	Very Important	Very Important	Important	Very Important	Very Important	Very Important	Important	Slightly Important	Slightly Important	Important	Slightly Important	Important	Very Important	Very Important	Very Important	Very Important	Very Important	Very Important	Very Important	Very Important	Slightly Important	Important	Important	Slightly Important	Important	Very Important	In all my papers	In none of my papers	In none of my papers	Sometimes	Never	Sometimes	Most of the time	Most of the time	Sometimes	Sometimes	Sometimes
2015-11-11 15:27:48	35 - 45	South Korea	South Korea	No	Asia	Male	Married	Masters	University	6 - 10 years	Professor	Almost all papers	Very Important	Slightly Important	Slightly Important	Very Important	Not Important	Not Important	Not Important	Slightly Important	Not Important	Not Important	Not Important	Slightly Important	Not Important	Not Important	Not Important	Not Important	Important	Important	Not Important	Very Important	Very Important	Very Important	Very Important	Important	Important	Very Important	In all my papers	In none of my papers	In none of my papers	Sometimes	Sometimes	Sometimes	Sometimes	Sometimes	Sometimes	Sometimes	Sometimes
2015-11-11 15:33:09	35 - 45	Lithuania	Lithuania	No	Europe	Female	Married	Masters	University	More than 10 years	Professor	Almost all papers	Important	Important	Important	Slightly Important	Slightly Important	Important	Important	Very Important	Not Important	Important	Slightly Important	Very Important	Slightly Important	Important	Important	Slightly Important	Slightly Important	Important	Slightly Important	Important	Important	Important	Important	Important	Important	Important	In about two-third of my papers	In very few of my papers	In very few of my papers	Sometimes	Never	Never	Most of the time	Sometimes	Most of the time	Sometimes	Never
2015-11-11 15:34:46	35 - 45	Tunisia	Saudi Arabia	Yes	Asia	Male	Married	Masters	University	1 - 5 years	Assistant Professor	All papers	Very Important	Important	Important	Slightly Important	Very Important	Important	Important	Very Important	Slightly Important	Important	Important	Important	Slightly Important	Important	Very Important	Important	Important	Important	Slightly Important	Very Important	Very Important	Important	Important	Very Important	Important	Very Important	In almost all my papers	In very few of my papers	In none of my papers	Never	Sometimes	Never	Never	Never	Never	Most of the time	Sometimes
2015-11-11 15:41:29	35 - 45	India	India	No	Asia	Male	Married	Masters	University	More than 10 years	Assistant Professor	About one-third	Very Important	Very Important	Very Important	Very Important	Slightly Important	Slightly Important	Important	Important	Slightly Important	Very Important	Very Important	Very Important	Very Important	Not Important	Very Important	Important	Very Important	Not Important	Very Important	Important	Slightly Important	Important	Very Important	Very Important	Slightly Important	Important	In about half of my papers	In none of my papers	In about half of my papers	Most of the time	Never	Never	Sometimes	Sometimes	Sometimes	Sometimes	Most of the time
2015-11-11 15:46:57	46 - 55	Italy	Italy	No	Europe	Female	Single	Masters	University	More than 10 years	Professor	Almost all papers	Very Important	Important	Very Important	Very Important	Slightly Important	Important	Not Important	Important	Slightly Important	Slightly Important	Important	Important	Important	Not Important	Important	Very Important	Very Important	Important	Very Important	Important	Not Important	Important	Important	Important	Important	Important	In very few of my papers	In very few of my papers	In almost all my papers	Most of the time	Most of the time	Most of the time	Never	Sometimes	Most of the time	Sometimes	Sometimes
2015-11-11 15:57:21	46 - 55	United Kingdom	United Kingdom	No	Europe	Female	Married	Masters	Other	1 - 5 years	Other	Almost all papers	Important	Not Important	Important	Slightly Important	Slightly Important	Slightly Important	Slightly Important	Not Important	Not Important	Not Important	Not Important	Not Important	Important	Important	Important	Slightly Important	Not Important	Slightly Important	Very Important	Important	Important	Important	Important	Important	Important	Important	In none of my papers	In none of my papers	In all my papers	Never	Never	Never	Never	Never	Most of the time	Most of the time	Sometimes
2015-11-11 16:00:26	less than 35	USA	United Kingdom	Yes	Europe	Male	Married	Masters	University	1 - 5 years	Lecturer	All papers	Important	Important	Very Important	Very Important	Important	Slightly Important	Slightly Important	Important	Not Important	Very Important	Slightly Important	Important	Slightly Important	Slightly Important	Important	Important	Very Important	Slightly Important	Important	Important	Important	Important	Important	Important	Important	Important	In about one-third of my papers	In very few of my papers	In about two-third of my papers	Never	Never	Never	Sometimes	Sometimes	Sometimes	Most of the time	Sometimes
2015-11-11 16:00:43	35 - 45	Israel	Israel	No	Asia	Female	Married	Masters	University	1 - 5 years	Assistant Professor	Almost all papers	Very Important	Important	Slightly Important	Very Important	Slightly Important	Important	Important	Not Important	Not Important	Slightly Important	Important	Not Important	Important	Not Important	Important	Important	Important	Important	Important	Important	Not Important	Important	Important	Important	Important	Important	In none of my papers	In all my papers	In none of my papers	Always	Sometimes	Always	Sometimes	Sometimes	Never	Sometimes	Sometimes
2015-11-11 16:11:58	35 - 45	Turkey	Turkey	No	Asia	Female	Married	Masters	Other	More than 10 years	Other	All papers	Important	Important	Important	Very Important	Important	Important	Important	Important	Slightly Important	Important	Important	Important	Slightly Important	Slightly Important	Important	Very Important	Important	Slightly Important	Very Important	Important	Important	Important	Important	Important	Important	Important	In about one-third of my papers	In all my papers	In none of my papers	Never	Never	Never	Most of the time	Most of the time	Most of the time	Never	Sometimes
2015-11-11 16:27:06	56 and above	Canada	Canada	No	North America	Male	Married	Other	University	More than 10 years	Professor	About half	Slightly Important	Important	Important	Important	Very Important	Important	Very Important	Very Important	Very Important	Important	Important	Important	Very Important	Not Important	Not Important	Not Important	Important	Not Important	Very Important	Very Important	Not Important	Not Important	Not Important	Important	Not Important	Very Important	In none of my papers	In all my papers	In all my papers	Never	Never	Never	Never	Never	Always	Sometimes	Sometimes
2015-11-11 16:40:00	56 and above	Italy	Italy	No	Europe	Male	Married	PhD	University	More than 10 years	Professor	About two-third	Important	Not Important	Important	Slightly Important	Not Important	Important	Not Important	Important	Not Important	Slightly Important	Important	Slightly Important	Important	Important	Important	Slightly Important	Slightly Important	Important	Not Important	Important	Slightly Important	Important	Important	Important	Important	Important	In very few of my papers	In none of my papers	In almost all my papers	Sometimes	Never	Never	Sometimes	Most of the time	Sometimes	Sometimes	Never
2015-11-11 16:44:10	35 - 45	Italy	Italy	No	Europe	Male	Single	Masters	University	1 - 5 years	Assistant Professor	All papers	Important	Slightly Important	Slightly Important	Important	Slightly Important	Important	Important	Important	Important	Very Important	Important	Important	Important	Very Important	Very Important	Important	Important	Slightly Important	Important	Important	Important	Important	Important	Important	Important	Important	In none of my papers	In none of my papers	In all my papers	Sometimes	Never	Never	Never	Never	Sometimes	Most of the time	Sometimes
2015-11-11 16:47:55	35 - 45	Greece	Greece	No	Europe	Male	Married	Masters	University	More than 10 years	Associate Professor	Almost all papers	Important	Not Important	Not Important	Important	Slightly Important	Important	Slightly Important	Very Important	Not Important	Very Important	Important	Important	Very Important	Slightly Important	Important	Slightly Important	Important	Slightly Important	Important	Important	Slightly Important	Important	Important	Important	Slightly Important	Important	In almost all my papers	In none of my papers	In none of my papers	Never	Never	Never	Never	Never	Most of the time	Most of the time	Never
2015-11-11 16:52:19	less than 35	Belgium	France	Yes	Europe	Male	Single	Masters	University	1 - 5 years	Researcher/Scientist	Almost all papers	Important	Important	Important	Important	Slightly Important	Not Important	Very Important	Very Important	Not Important	Not Important	Very Important	Very Important	Important	Not Important	Not Important	Very Important	Very Important	Important	Very Important	Important	Important	Important	Slightly Important	Slightly Important	Slightly Important	Important	In very few of my papers	In none of my papers	In almost all my papers	Never	Never	Never	Most of the time	Sometimes	Sometimes	Most of the time	Sometimes
2015-11-11 16:55:43	46 - 55	Spain	Spain	No	Europe	Male	Married	Masters	University	6 - 10 years	Senior Lecturer	Almost all papers	Important	Not Important	Not Important	Very Important	Important	Not Important	Slightly Important	Very Important	Not Important	Not Important	Not Important	Important	Important	Slightly Important	Slightly Important	Very Important	Important	Important	Very Important	Important	Slightly Important	Important	Very Important	Important	Important	Very Important	In very few of my papers	In none of my papers	In almost all my papers	Never	Never	Never	Never	Never	Never	Never	Never
2015-11-11 17:01:01	46 - 55	Russia	Russia	No	Asia	Male	Married	Masters	University	More than 10 years	Professor	About half	Slightly Important	Important	Important	Very Important	Not Important	Slightly Important	Important	Slightly Important	Not Important	Not Important	Not Important	Slightly Important	Very Important	Not Important	Slightly Important	Very Important	Very Important	Important	Slightly Important	Important	Slightly Important	Slightly Important	Important	Important	Slightly Important	Not Important	In very few of my papers	In none of my papers	In almost all my papers	Sometimes	Never	Sometimes	Never	Never	Sometimes	Sometimes	Sometimes
2015-11-11 17:05:35	less than 35	Italy	Italy	No	Europe	Female	Other	Masters	University	1 - 5 years		All papers	Very Important	Not Important	Slightly Important	Important	Not Important	Not Important	Very Important	Not Important	Not Important	Important	Slightly Important	Important	Not Important	Not Important	Not Important	Not Important	Not Important	Not Important	Not Important	Slightly Important	Important	Very Important	Very Important	Slightly Important	Slightly Important	Very Important	In none of my papers	In all my papers	In none of my papers	Never	Never	Never	Most of the time	Sometimes	Never	Sometimes	Never
2015-11-11 17:07:57	35 - 45	Italy	Italy	No	Europe	Female	Single	Masters	University	More than 10 years	Assistant Professor	About one-third	Very Important	Very Important	Very Important	Very Important	Very Important	Important	Very Important	Very Important	Very Important	Very Important	Very Important	Very Important	Very Important	Very Important	Very Important	Very Important	Very Important	Very Important	Very Important	Very Important	Very Important	Very Important	Very Important	Very Important	Very Important	Very Important	In all my papers	In all my papers	In all my papers	Never	Never	Never	Never	Never	Never	Never	Never
2015-11-11 17:16:34	35 - 45	Israel	Israel	No	Asia	Male	Married	Masters	University	1 - 5 years	Lecturer	About one-third	Very Important	Important	Slightly Important	Important	Slightly Important	Not Important	Important	Important	Slightly Important	Not Important	Slightly Important	Slightly Important	Important	Slightly Important	Important	Very Important	Important	Important	Very Important	Very Important	Very Important	Very Important	Very Important	Very Important	Important	Very Important	In all my papers	In none of my papers	In none of my papers	Never	Never	Never	Sometimes	Sometimes	Sometimes	Sometimes	Most of the time
2015-11-11 17:17:54	35 - 45	China	Japan	Yes	Asia	Male	Married	Masters	University	6 - 10 years	Associate Professor	About two-third	Important	Important	Very Important	Important	Important	Not Important	Not Important	Important	Important	Important	Important	Important	Important	Slightly Important	Important	Important	Important	Slightly Important	Very Important	Important	Slightly Important	Important	Important	Very Important	Not Important	Important	In very few of my papers	In almost all my papers	In none of my papers	Most of the time	Always	Most of the time	Sometimes	Most of the time	Never	Never	Never
2015-11-11 17:32:38	35 - 45	Portugal	Portugal	No	Europe	Male	Married	Masters	University	6 - 10 years	Associate Professor	Very few	Very Important	Not Important	Important	Very Important	Slightly Important	Important	Important	Important	Important	Important	Important	Important	Very Important	Important	Very Important	Important	Important	Important	Very Important	Very Important	Important	Very Important	Important	Important	Important	Very Important	In all my papers	In none of my papers	In none of my papers	Sometimes	Never	Never	Sometimes	Sometimes	Sometimes	Sometimes	Never
2015-11-11 17:36:23	less than 35	Greece	United Kingdom	Yes	Europe	Female	Single	Masters	University	Less than 1 year	Researcher/Scientist	Almost all papers	Very Important	Important	Slightly Important	Important	Slightly Important	Slightly Important	Slightly Important	Important	Slightly Important	Important	Important	Important	Important	Important	Very Important	Very Important	Very Important	Important	Very Important	Important	Important	Important	Important	Very Important	Important	Important	In none of my papers	In all my papers	In none of my papers	Never	Never	Never	Never	Never	Never	Never	Never
2015-11-11 17:45:20	35 - 45	Indonesia	Sweden	Yes	Europe	Male	Married	Masters	University	1 - 5 years	Researcher/Scientist	Very few	Important	Very Important	Very Important	Very Important	Important	Not Important	Not Important	Very Important	Important	Very Important	Very Important	Very Important	Slightly Important	Slightly Important	Important	Important	Important	Slightly Important	Important	Important	Slightly Important	Important	Very Important	Important	Important	Very Important	In very few of my papers	In none of my papers	In none of my papers	Sometimes	Sometimes	Never	Sometimes	Sometimes	Never	Most of the time	Sometimes
2015-11-11 17:47:43	35 - 45	Italy	Italy	No	Europe	Female	Married	Masters	University	1 - 5 years	Associate Professor	About two-third	Very Important	Slightly Important	Slightly Important	Important	Important	Important	Important	Important	Slightly Important	Slightly Important	Slightly Important	Slightly Important	Important	Not Important	Slightly Important	Important	Important	Not Important	Important	Important	Slightly Important	Important	Important	Important	Important	Important	In none of my papers	In none of my papers	In all my papers	Never	Never	Never	Sometimes	Sometimes	Never	Sometimes	Sometimes
2015-11-11 17:56:44	56 and above	Australia	Singapore	Yes	Asia	Male	Married	Masters	University	1 - 5 years	Professor	Very few	Very Important	Slightly Important	Very Important	Slightly Important	Slightly Important	Slightly Important	Not Important	Not Important	Not Important	Slightly Important	Not Important	Not Important	Very Important	Important	Very Important	Very Important	Very Important	Very Important	Very Important	Very Important	Important	Very Important	Very Important	Very Important	Very Important	Very Important	In about one-third of my papers	In about half of my papers	In very few of my papers	Never	Never	Never	Never	Never	Sometimes	Sometimes	Sometimes
2015-11-11 18:03:00	46 - 55	Germany	Germany	No	Europe	Female	Other	Masters	Other	1 - 5 years	Associate Professor	About one-third	Very Important	Slightly Important	Very Important	Very Important	Slightly Important	Slightly Important	Slightly Important	Important	Not Important	Slightly Important	Slightly Important	Important	Very Important	Slightly Important	Important	Very Important	Very Important	Important	Very Important	Important	Slightly Important	Slightly Important	Slightly Important	Important	Slightly Important	Very Important	In very few of my papers	In about two-third of my papers	In about one-third of my papers	Never	Never	Never	Never	Never	Never	Never	Never
2015-11-11 18:15:38	35 - 45	Germany	Australia	Yes	Oceania	Female	Other	Masters	University	6 - 10 years	Associate Professor	All papers	Very Important	Very Important	Very Important	Important	Important	Slightly Important	Slightly Important	Very Important	Important	Very Important	Very Important	Very Important	Important	Slightly Important	Very Important	Very Important	Very Important	Slightly Important	Very Important	Important	Important	Important	Important	Important	Important	Important	In all my papers	In very few of my papers	In very few of my papers	Sometimes	Sometimes	Most of the time	Most of the time	Sometimes	Sometimes	Sometimes	Never
2015-11-11 18:35:16	35 - 45	Sweden	Denmark	Yes	Europe	Male	Single	Masters	Research Institute	1 - 5 years	Researcher/Scientist	All papers	Very Important	Not Important	Slightly Important	Important	Slightly Important	Slightly Important	Slightly Important	Slightly Important	Slightly Important	Slightly Important	Not Important	Not Important	Important	Slightly Important	Important	Important	Important	Slightly Important	Slightly Important	Important	Important	Important	Important	Slightly Important	Slightly Important	Important	In none of my papers	In almost all my papers	In very few of my papers	Never	Never	Never	Sometimes	Sometimes	Never	Sometimes	Sometimes
2015-11-11 18:35:41	46 - 55	Belgium	Belgium	No	Europe	Male	Married	Masters	University	More than 10 years	Professor	Almost all papers	Very Important	Important	Not Important	Slightly Important	Not Important	Very Important	Very Important	Important	Not Important	Very Important	Very Important	Very Important	Slightly Important	Not Important	Not Important	Very Important	Important	Not Important	Important	Very Important	Important	Important	Important	Important	Important	Very Important	In all my papers	In none of my papers	In none of my papers	Never	Never	Never	Never	Never	Most of the time	Never	Never
2015-11-11 18:46:10	less than 35	Italy	Italy	No	Europe	Female	Single	Masters	University	1 - 5 years	Student	All papers	Very Important	Important	Slightly Important	Very Important	Slightly Important	Not Important	Very Important	Important	Important	Very Important	Important	Important	Slightly Important	Important	Important	Important	Important	Important	Important	Important	Very Important	Very Important	Very Important	Very Important	Important	Important	In none of my papers	In all my papers	In none of my papers	Sometimes	Never	Never	Sometimes	Never	Never	Sometimes	Never
2015-11-11 18:50:11	35 - 45	Turkey	Australia	Yes	Oceania	Male	Married	Masters	University	1 - 5 years	Lecturer	Almost all papers	Slightly Important	Important	Important	Slightly Important	Not Important	Important	Important	Important	Slightly Important	Slightly Important	Slightly Important	Important	Slightly Important	Slightly Important	Slightly Important	Important	Very Important	Slightly Important	Important	Important	Important	Important	Important	Important	Slightly Important	Important	In about half of my papers	In very few of my papers	In about half of my papers	Never	Always	Never	Most of the time	Sometimes	Never	Sometimes	Never
2015-11-11 18:56:37	56 and above	United Kingdom	United Kingdom	No	Europe	Female	Married	Masters	University	More than 10 years	Other	Very few	Slightly Important	Important	Slightly Important	Important	Very Important	Very Important	Not Important	Slightly Important	Not Important	Not Important	Important	Important	Important	Important	Important	Important	Important	Important	Very Important	Very Important	Important	Very Important	Very Important	Important	Important	Very Important	In about one-third of my papers	In about half of my papers	In very few of my papers	Never	Sometimes	Never	Never	Sometimes	Most of the time	Sometimes	Most of the time
2015-11-11 18:58:32	35 - 45	Germany	Germany	No	Europe	Male	Married	Masters	University	1 - 5 years	Professor	Almost all papers	Important	Very Important	Important	Slightly Important	Important	Not Important	Important	Important	Important	Very Important	Slightly Important	Very Important	Important	Important	Very Important	Slightly Important	Important	Important	Slightly Important	Important	Important	Very Important	Slightly Important	Important	Important	Slightly Important	In very few of my papers	In almost all my papers	In almost all my papers	Sometimes	Sometimes	Sometimes	Sometimes	Most of the time	Never	Sometimes	Most of the time
2015-11-11 19:00:45	35 - 45	Turkey	New Zealand	Yes	Oceania	Male	Married	Masters	University	6 - 10 years	Associate Professor	Almost all papers	Very Important	Slightly Important	Important	Very Important	Important	Slightly Important	Very Important	Important	Important	Important	Very Important	Important	Important	Important	Very Important	Important	Important	Slightly Important	Very Important	Important	Important	Very Important	Very Important	Important	Important	Important	In about one-third of my papers	In about two-third of my papers	In very few of my papers	Sometimes	Never	Never	Sometimes	Never	Never	Sometimes	Most of the time
2015-11-11 19:05:34	35 - 45	Italy	Italy	No	Europe	Male	Married	Masters	University	6 - 10 years	Associate Professor	About two-third	Important	Not Important	Very Important	Very Important	Very Important	Important	Important	Important	Slightly Important	Slightly Important	Important	Very Important	Very Important	Slightly Important	Slightly Important	Very Important	Very Important	Important	Important	Important	Slightly Important	Important	Important	Important	Important	Important	In none of my papers	In almost all my papers	In none of my papers	Sometimes	Never	Never	Never	Never	Sometimes	Most of the time	Most of the time
2015-11-11 19:05:51	46 - 55	Portugal	Portugal	No	Europe	Male	Married	Masters	University	More than 10 years	Associate Professor	All papers	Very Important	Slightly Important	Important	Very Important	Not Important	Important	Important	Very Important	Slightly Important	Very Important	Very Important	Not Important	Very Important	Slightly Important	Very Important	Very Important	Very Important	Slightly Important	Very Important	Very Important	Slightly Important	Very Important	Important	Important	Slightly Important	Slightly Important	In almost all my papers	In very few of my papers	In none of my papers	Never	Never	Never	Never	Never	Most of the time	Most of the time	Sometimes
2015-11-11 19:48:49	46 - 55	United Kingdom	Australia	Yes	Oceania	Male	Married	Masters	University	1 - 5 years	Professor	Almost all papers	Important	Important	Very Important	Important	Slightly Important	Important	Important	Very Important	Not Important	Important	Important	Very Important	Very Important	Very Important	Important	Slightly Important	Important	Very Important	Slightly Important	Very Important	Slightly Important	Important	Slightly Important	Very Important	Important	Very Important	In very few of my papers	In very few of my papers	In almost all my papers	Never	Never	Never	Never	Never	Sometimes	Sometimes	Never
2015-11-11 20:23:12	46 - 55	Greece	Greece	No	Europe	Male	Married	Masters	University	More than 10 years	Professor	Almost all papers	Very Important	Very Important	Slightly Important	Important	Slightly Important	Not Important	Not Important	Slightly Important	Slightly Important	Important	Slightly Important	Slightly Important	Slightly Important	Not Important	Slightly Important	Important	Important	Important	Very Important	Slightly Important	Not Important	Slightly Important	Important	Important	Slightly Important	Very Important	In none of my papers	In none of my papers	In all my papers	Never	Never	Never	Never	Never	Sometimes	Sometimes	Most of the time
2015-11-11 20:45:45	35 - 45	Australia	Australia	No	Oceania	Male	Married	Masters	University	6 - 10 years	Senior Lecturer	About two-third	Important	Important	Important	Very Important	Not Important	Slightly Important	Important	Important	Not Important	Not Important	Important	Important	Important	Very Important	Important	Important	Very Important	Very Important	Very Important	Important	Very Important	Important	Important	Very Important	Very Important	Very Important	In very few of my papers	In about two-third of my papers	In about two-third of my papers	Sometimes	Never	Never	Sometimes	Sometimes	Sometimes	Sometimes	Sometimes
2015-11-11 21:20:31	46 - 55	Germany	Germany	No	Europe	Male	Married	Masters	University	1 - 5 years	Professor	About one-third	Important	Slightly Important	Very Important	Slightly Important	Not Important	Important	Not Important	Slightly Important	Not Important	Important	Not Important	Not Important	Very Important	Slightly Important	Important	Very Important	Very Important	Very Important	Very Important	Important	Slightly Important	Important	Important	Important	Very Important	Very Important	In very few of my papers	In none of my papers	In almost all my papers	Never	Never	Never	Sometimes	Most of the time	Most of the time	Sometimes	Never
2015-11-11 21:37:14	56 and above	India	India	No	Asia	Male	Married	Masters	University	More than 10 years	Professor	Almost all papers	Very Important	Important	Very Important	Very Important	Important	Very Important	Important	Very Important	Not Important	Not Important	Not Important	Not Important	Very Important	Very Important	Very Important	Very Important	Very Important	Very Important	Very Important	Very Important	Very Important	Very Important	Very Important	Very Important	Very Important	Very Important	In none of my papers	In almost all my papers	In none of my papers	Most of the time	Sometimes	Never	Sometimes	Most of the time	Sometimes	Most of the time	Never
2015-11-11 22:33:59	35 - 45	USA	United Kingdom	Yes	Europe	Female	Single	Masters	University	1 - 5 years	Lecturer	Very few	Very Important	Important	Important	Very Important	Slightly Important	Very Important	Very Important	Important	Important	Very Important	Slightly Important	Important	Important	Slightly Important	Very Important	Important	Important	Important	Very Important	Important	Important	Important	Important	Important	Important	Important	In very few of my papers	In about two-third of my papers	In none of my papers	Never	Sometimes	Never	Sometimes	Sometimes	Sometimes	Sometimes	Sometimes
2015-11-11 22:34:58	35 - 45	Czech Republic	Czech Republic	No	Europe	Male	Married	Masters	University	1 - 5 years	Assistant Professor	Very few	Slightly Important	Slightly Important	Important	Important	Not Important	Not Important	Slightly Important	Slightly Important	Important	Important	Important	Important	Important	Not Important	Slightly Important	Important	Very Important	Slightly Important	Important	Slightly Important	Important	Important	Important	Slightly Important	Important	Important	In none of my papers	In all my papers	In none of my papers	Sometimes	Never	Never	Sometimes	Sometimes	Sometimes	Sometimes	Sometimes
2015-11-11 22:36:21	35 - 45	Mexico	Mexico	No	North America	Male	Single	Masters	University	6 - 10 years	Assistant Professor	Almost all papers	Important	Important	Important	Slightly Important	Slightly Important	Slightly Important	Slightly Important	Important	Slightly Important	Not Important	Not Important	Slightly Important	Important	Very Important	Very Important	Important	Very Important	Very Important	Important	Important	Important	Important	Important	Important	Important	Important	In none of my papers	In none of my papers	In all my papers	Sometimes	Sometimes	Never	Sometimes	Most of the time	Sometimes	Sometimes	Most of the time
2015-11-11 22:44:20	56 and above	USA	USA	No	North America	Male	Married	Masters	University	6 - 10 years	Professor	About two-third	Very Important	Slightly Important	Slightly Important	Important	Slightly Important	Slightly Important	Slightly Important	Not Important	Not Important	Important	Not Important	Not Important	Important	Important	Important	Important	Important	Important	Important	Important	Important	Important	Important	Important	Important	Important	In very few of my papers	In very few of my papers	In almost all my papers	Never	Never	Never	Never	Never	Never	Never	Sometimes
2015-11-11 22:53:38	35 - 45	USA	USA	No	North America	Male	Married	Masters	University	6 - 10 years	Assistant Professor	About half	Very Important	Slightly Important	Important	Very Important	Important	Slightly Important	Important	Not Important	Not Important	Slightly Important	Not Important	Slightly Important	Slightly Important	Not Important	Not Important	Very Important	Important	Slightly Important	Slightly Important	Slightly Important	Slightly Important	Important	Very Important	Slightly Important	Slightly Important	Slightly Important	In almost all my papers	In very few of my papers	In none of my papers	Always	Sometimes	Sometimes	Sometimes	Sometimes	Sometimes	Sometimes	Sometimes
2015-11-11 22:54:52	less than 35	Italy	Italy	No	Europe	Female	Single	Masters	University	1 - 5 years	Post Doc	All papers	Very Important	Very Important	Slightly Important	Very Important	Important	Slightly Important	Slightly Important	Important	Important	Important	Very Important	Very Important	Important	Very Important	Very Important	Slightly Important	Slightly Important	Important	Important	Very Important	Very Important	Very Important	Important	Important	Important	Important	In all my papers	In none of my papers	In none of my papers	Never	Never	Never	Never	Never	Never	Never	Sometimes
2015-11-11 23:31:38	56 and above	USA	USA	No	North America	Male	Married	Masters	University	More than 10 years	Professor	Almost all papers	Important	Important	Very Important	Very Important	Very Important	Important	Important	Very Important	Important	Slightly Important	Slightly Important	Very Important	Very Important	Important	Important	Important	Very Important	Very Important	Very Important	Very Important	Slightly Important	Important	Important	Very Important	Important	Important	In about one-third of my papers	In about two-third of my papers	In none of my papers	Never	Never	Never	Never	Sometimes	Sometimes	Never	Never
2015-11-11 23:43:17	35 - 45	Philippines	USA	Yes	North America	Female	Married	Masters	Research Institute	1 - 5 years	Researcher/Scientist	Almost all papers	Important	Very Important	Very Important	Very Important	Slightly Important	Very Important	Very Important	Slightly Important	Slightly Important	Important	Important	Slightly Important	Important	Important	Important	Very Important	Very Important	Important	Very Important	Important	Slightly Important	Very Important	Very Important	Slightly Important	Slightly Important	Important	In all my papers	In none of my papers	In none of my papers	Sometimes	Most of the time	Sometimes	Most of the time	Sometimes	Most of the time	Most of the time	Sometimes
2015-12-11 00:23:32	less than 35	USA	USA	No	North America	Female	Married	Masters	University	6 - 10 years	Assistant Professor	Almost all papers	Very Important	Very Important	Important	Important	Important	Important	Very Important	Not Important	Slightly Important	Important	Not Important	Not Important	Very Important	Very Important	Very Important	Very Important	Very Important	Very Important	Very Important	Very Important	Very Important	Very Important	Very Important	Very Important	Very Important	Very Important	In almost all my papers	In very few of my papers	In none of my papers	Never	Never	Never	Never	Never	Never	Most of the time	Sometimes
2015-12-11 00:33:38	35 - 45	Macedonia	Macedonia	No	Europe	Male	Married	Masters	University	More than 10 years	Professor	All papers	Important	Slightly Important	Very Important	Very Important	Important	Not Important	Not Important	Important	Slightly Important	Important	Important	Very Important	Slightly Important	Slightly Important	Slightly Important	Important	Very Important	Important	Very Important	Very Important	Slightly Important	Important	Very Important	Very Important	Very Important	Very Important	In almost all my papers	In none of my papers	In very few of my papers	Most of the time	Always	Most of the time	Never	Sometimes	Never	Most of the time	Sometimes
2015-12-11 00:53:41	35 - 45	Spain	Spain	No	Europe	Male	Single	Masters	University	6 - 10 years	Associate Professor	Almost all papers	Important	Important	Important	Important	Not Important	Not Important	Not Important	Important	Very Important	Very Important	Very Important	Very Important	Important	Very Important	Very Important	Very Important	Important	Very Important	Very Important	Very Important	Not Important	Not Important	Not Important	Very Important	Very Important	Very Important	In all my papers	In none of my papers	In none of my papers	Sometimes	Never	Never	Always	Never	Never	Always	Never
2015-12-11 01:07:26	35 - 45	USA	USA	No	North America	Male	Married	Masters	University	6 - 10 years	Associate Professor	About half	Important	Important	Important	Slightly Important	Slightly Important	Slightly Important	Not Important	Slightly Important	Very Important	Slightly Important	Slightly Important	Important	Not Important	Not Important	Not Important	Not Important	Not Important	Not Important	Not Important	Important	Important	Important	Important	Important	Important	Important	In none of my papers	In all my papers	In none of my papers	Never	Never	Never	Never	Never	Never	Sometimes	Sometimes
2015-12-11 01:11:36	less than 35	USA	USA	No	North America	Male	Married	Masters	Other	1 - 5 years	Other	All papers	Very Important	Slightly Important	Slightly Important	Very Important	Slightly Important	Not Important	Very Important	Not Important	Not Important	Important	Not Important	Slightly Important	Slightly Important	Slightly Important	Slightly Important	Slightly Important	Slightly Important	Slightly Important	Slightly Important	Very Important	Slightly Important	Important	Very Important	Very Important	Important	Important	In almost all my papers	In very few of my papers	In none of my papers	Never	Never	Never	Most of the time	Sometimes	Sometimes	Most of the time	Sometimes
2015-12-11 01:14:23	46 - 55	Sweden	Sweden	No	Europe	Male	Married	Masters	University	6 - 10 years	Assistant Professor	About two-third	Very Important	Not Important	Important	Important	Slightly Important	Important	Important	Not Important	Not Important	Not Important	Not Important	Slightly Important	Very Important	Not Important	Important	Important	Important	Slightly Important	Slightly Important	Important	Slightly Important	Important	Important	Important	Slightly Important	Slightly Important	In none of my papers	In all my papers	In none of my papers	Never	Never	Never	Always	Never	Never	Always	Never
2015-12-11 01:23:19	35 - 45	Spain	Spain	No	Europe	Male	Married	Masters	University	More than 10 years	Professor	About two-third	Important	Important	Slightly Important	Important	Not Important	Very Important	Not Important	Very Important	Not Important	Very Important	Very Important	Very Important	Very Important	Slightly Important	Very Important	Very Important	Important	Slightly Important	Very Important	Important	Slightly Important	Important	Slightly Important	Important	Slightly Important	Slightly Important	In none of my papers	In none of my papers	In none of my papers	Never	Never	Never	Sometimes	Sometimes	Never	Never	Sometimes
2015-12-11 01:32:13	46 - 55	Portugal	USA	Yes	North America	Male	Married	Masters	University	More than 10 years	Associate Professor	About one-third	Very Important	Slightly Important	Important	Very Important	Not Important	Not Important	Important	Not Important	Not Important	Not Important	Not Important	Not Important	Very Important	Not Important	Not Important	Very Important	Very Important	Slightly Important	Not Important	Important	Not Important	Not Important	Important	Very Important	Slightly Important	Not Important	In none of my papers	In about one-third of my papers	In about one-third of my papers	Never	Never	Never	Sometimes	Sometimes	Sometimes	Never	Sometimes
2015-12-11 02:03:02	35 - 45	Germany	Germany	No	Europe	Female	Other	Masters	University	6 - 10 years	Senior Lecturer	About half	Important	Important	Slightly Important	Important	Slightly Important	Slightly Important	Slightly Important	Important	Slightly Important	Very Important	Important	Important	Important	Important	Important	Important	Important	Slightly Important	Important	Important	Slightly Important	Important	Important	Important	Slightly Important	Slightly Important	In about two-third of my papers	In about one-third of my papers	In very few of my papers	Most of the time	Sometimes	Never	Sometimes	Sometimes	Never	Sometimes	Never
2015-12-11 03:04:02	35 - 45	USA	USA	No	North America	Male	Married	Masters	University	1 - 5 years	Associate Professor	Almost all papers	Important	Very Important	Very Important	Important	Important	Important	Important	Slightly Important	Slightly Important	Important	Important	Important	Very Important	Important	Very Important	Important	Important	Slightly Important	Important	Very Important	Important	Very Important	Important	Important	Slightly Important	Important	In almost all my papers	In very few of my papers	In none of my papers	Never	Never	Never	Sometimes	Sometimes	Sometimes	Most of the time	Most of the time
2015-12-11 03:21:53	46 - 55	Cyprus	Cyprus	No	Europe	Male	Married	Masters	University	More than 10 years	Associate Professor	Almost all papers	Very Important	Important	Very Important	Very Important	Very Important	Slightly Important	Slightly Important	Important	Slightly Important	Important	Slightly Important	Very Important	Very Important	Slightly Important	Important	Important	Very Important	Important	Important	Important	Important	Important	Important	Important	Important	Important	In none of my papers	In none of my papers	In all my papers	Sometimes	Always	Sometimes	Sometimes	Most of the time	Sometimes	Sometimes	Sometimes
2015-12-11 03:23:10	35 - 45	USA	USA	No	North America	Female	Married	Masters	University	More than 10 years	Associate Professor	Almost all papers	Very Important	Very Important	Slightly Important	Important	Important	Not Important	Important	Not Important	Not Important	Not Important	Not Important	Not Important	Very Important	Slightly Important	Important	Important	Very Important	Important	Very Important	Very Important	Slightly Important	Important	Important	Very Important	Important	Very Important	In none of my papers	In all my papers	In none of my papers	Never	Never	Never	Most of the time	Sometimes	Sometimes	Most of the time	Sometimes
2015-12-11 04:07:00	35 - 45	France	France	No	Europe	Male	Married	Masters	University	6 - 10 years	Professor	Almost all papers	Slightly Important	Slightly Important	Important	Important	Slightly Important	Important	Not Important	Important	Slightly Important	Slightly Important	Not Important	Important	Very Important	Important	Important	Very Important	Very Important	Important	Very Important	Important	Important	Important	Very Important	Very Important	Slightly Important	Very Important	In very few of my papers	In almost all my papers	In almost all my papers	Sometimes	Never	Never	Never	Never	Sometimes	Sometimes	Most of the time
2015-12-11 04:23:05	35 - 45	Chile	Chile	No	South America	Male	Married	Masters	University	Less than 1 year	Assistant Professor	All papers	Very Important	Not Important	Slightly Important	Very Important	Very Important	Very Important	Very Important	Very Important	Not Important	Important	Slightly Important	Very Important	Very Important	Slightly Important	Important	Very Important	Important	Important	Important	Very Important	Slightly Important	Important	Important	Slightly Important	Important	Important	In almost all my papers	In none of my papers	In very few of my papers	Sometimes	Never	Never	Sometimes	Sometimes	Sometimes	Sometimes	Most of the time
2015-12-11 04:58:04	less than 35	USA	USA	No	North America	Male	Single	Masters	University	1 - 5 years	Assistant Professor	All papers	Important	Important	Very Important	Important	Slightly Important	Slightly Important	Slightly Important	Slightly Important	Not Important	Very Important	Important	Important	Very Important	Important	Very Important	Important	Important	Important	Not Important	Very Important	Important	Very Important	Important	Important	Important	Not Important	In about two-third of my papers	In about one-third of my papers	In none of my papers	Sometimes	Never	Never	Sometimes	Never	Sometimes	Sometimes	Sometimes
2015-12-11 07:18:45	35 - 45	Australia	Australia	No	Oceania	Female	Married	Masters	University	6 - 10 years	Associate Professor	Almost all papers	Very Important	Slightly Important	Very Important	Very Important	Slightly Important	Very Important	Not Important	Important	Slightly Important	Very Important	Important	Not Important	Very Important	Very Important	Very Important	Very Important	Very Important	Slightly Important	Slightly Important	Very Important	Very Important	Very Important	Important	Very Important	Slightly Important	Slightly Important	In about half of my papers	In about two-third of my papers	In about one-third of my papers	Never	Never	Never	Sometimes	Never	Most of the time	Sometimes	Sometimes
2015-12-11 08:11:40	46 - 55	New Zealand	New Zealand	No	Oceania	Male	Married	Masters	University	More than 10 years	Associate Professor	About two-third	Important	Slightly Important	Slightly Important	Important	Not Important	Not Important	Not Important	Not Important	Not Important	Not Important	Not Important	Not Important	Important	Important	Important	Important	Important	Important	Slightly Important	Important	Important	Important	Important	Important	Important	Important	In very few of my papers	In none of my papers	In almost all my papers	Never	Never	Never	Never	Never	Sometimes	Sometimes	Sometimes
2015-12-11 10:05:12	less than 35	Malaysia	Japan	Yes	Asia	Female	Single	PhD	University	1 - 5 years	Student	All papers	Important	Important	Important	Very Important	Slightly Important	Slightly Important	Very Important	Very Important	Slightly Important	Slightly Important	Very Important	Slightly Important	Important	Very Important	Very Important	Important	Important	Very Important	Important	Very Important	Very Important	Important	Important	Important	Important	Very Important	In almost all my papers	In very few of my papers	In none of my papers	Never	Never	Never	Most of the time	Sometimes	Never	Always	Never
2015-12-11 12:12:45	35 - 45	Japan	Japan	No	Asia	Male	Married	Masters	University	1 - 5 years	Assistant Professor	About half	Very Important	Important	Slightly Important	Important	Slightly Important	Slightly Important	Slightly Important	Important	Very Important	Important	Slightly Important	Very Important	Important	Not Important	Slightly Important	Important	Important	Very Important	Important	Important	Important	Important	Important	Important	Important	Important	In almost all my papers	In very few of my papers	In none of my papers	Never	Never	Sometimes	Never	Sometimes	Sometimes	Most of the time	Never
2015-12-11 12:59:39	less than 35	China	China	No	Asia	Female	Married	Masters	University	6 - 10 years	Associate Professor	Almost all papers	Important	Important	Slightly Important	Important	Important	Important	Slightly Important	Very Important	Not Important	Important	Very Important	Very Important	Important	Important	Slightly Important	Important	Very Important	Slightly Important	Slightly Important	Slightly Important	Slightly Important	Slightly Important	Important	Important	Important	Slightly Important	In all my papers	In none of my papers	In none of my papers	Always	Sometimes	Always	Sometimes	Sometimes	Sometimes	Always	Never
2015-12-11 14:11:17	35 - 45	Malaysia	Malaysia	No	Asia	Female	Married	Masters	University	More than 10 years	Senior Lecturer	All papers	Important	Important	Slightly Important	Important	Important	Important	Important	Important	Important	Important	Important	Important	Important	Important	Important	Important	Important	Important	Important	Important	Important	Important	Important	Important	Important	Important	In almost all my papers	In about two-third of my papers	In none of my papers	Sometimes	Sometimes	Sometimes	Sometimes	Sometimes	Sometimes	Most of the time	Most of the time
2015-12-11 14:31:14	56 and above	Russia	Russia	No	Asia	Female	Married	Other	University	More than 10 years	Professor	About two-third	Very Important	Important	Important	Very Important	Not Important	Slightly Important	Very Important	Very Important	Slightly Important	Not Important	Important	Important	Very Important	Very Important	Very Important	Very Important	Very Important	Very Important	Very Important	Very Important	Very Important	Very Important	Very Important	Very Important	Very Important	Very Important	In almost all my papers	In very few of my papers	In none of my papers	Sometimes	Never	Never	Sometimes	Sometimes	Never	Never	Never
2015-12-11 14:38:36	35 - 45	Finland	Finland	No	Europe	Male	Married	Masters	University	1 - 5 years	Associate Professor	Almost all papers	Very Important	Slightly Important	Important	Very Important	Very Important	Important	Slightly Important	Very Important	Not Important	Slightly Important	Slightly Important	Not Important	Very Important	Slightly Important	Important	Important	Very Important	Slightly Important	Slightly Important	Very Important	Very Important	Very Important	Very Important	Very Important	Important	Important	In all my papers	In none of my papers	In none of my papers	Never	Never	Never	Never	Sometimes	Sometimes	Sometimes	Most of the time
2015-12-11 16:18:35	56 and above	United Kingdom	United Kingdom	No	Europe	Male	Single	Masters	University	1 - 5 years	Professor	Almost all papers	Important	Not Important	Slightly Important	Important	Important	Important	Not Important	Not Important	Not Important	Important	Not Important	Slightly Important	Not Important	Not Important	Not Important	Not Important	Not Important	Not Important	Not Important	Not Important	Not Important	Not Important	Not Important	Not Important	Not Important	Not Important	In almost all my papers	In very few of my papers	In very few of my papers	Never	Never	Never	Never	Never	Never	Never	Never
2015-12-11 16:30:12	35 - 45	Italy	Italy	No	Europe	Male	Married	Masters	University	Less than 1 year	Professor	All papers	Very Important	Slightly Important	Important	Very Important	Important	Slightly Important	Not Important	Important	Important	Very Important	Important	Important	Important	Slightly Important	Important	Very Important	Very Important	Slightly Important	Slightly Important	Very Important	Important	Important	Slightly Important	Slightly Important	Important	Slightly Important	In very few of my papers	In almost all my papers	In very few of my papers	Most of the time	Never	Never	Never	Sometimes	Sometimes	Sometimes	Always
2015-12-11 17:19:19	46 - 55	Finland	Finland	No	Europe	Male	Married	Masters	Research Institute	More than 10 years	Researcher/Scientist	Almost all papers	Slightly Important	Slightly Important	Important	Slightly Important	Slightly Important	Important	Important	Slightly Important	Slightly Important	Not Important	Not Important	Slightly Important	Important	Not Important	Important	Important	Slightly Important	Slightly Important	Important	Important	Slightly Important	Important	Important	Important	Important	Important	In none of my papers	In none of my papers	In all my papers	Never	Never	Never	Sometimes	Sometimes	Sometimes	Most of the time	Most of the time
2015-12-11 18:04:14	56 and above	Germany	Luxembourg	Yes	Europe	Male	Married	PhD	Other	6 - 10 years	Other	About one-third	Important	Not Important	Slightly Important	Important	Not Important	Not Important	Not Important	Important	Not Important	Slightly Important	Slightly Important	Not Important	Slightly Important	Not Important	Not Important	Very Important	Important	Not Important	Very Important	Important	Important	Important	Very Important	Important	Slightly Important	Very Important	In very few of my papers	In about two-third of my papers	In about one-third of my papers	Never	Never	Never	Never	Never	Never	Sometimes	Sometimes
2015-12-11 18:04:30	46 - 55	Greece	Greece	No	Europe	Male	Married	Masters	University	More than 10 years	Professor	About two-third	Very Important	Not Important	Important	Very Important	Not Important	Very Important	Slightly Important	Very Important	Important	Very Important	Slightly Important	Important	Important	Slightly Important	Important	Very Important	Very Important	Very Important	Important	Important	Slightly Important	Very Important	Very Important	Slightly Important	Very Important	Very Important	In about half of my papers	In about one-third of my papers	In very few of my papers	Never	Never	Never	Sometimes	Never	Most of the time	Sometimes	Sometimes
2015-12-11 18:04:51	less than 35	Malaysia	Malaysia	No	Asia	Male	Married	Masters	University	1 - 5 years	Senior Lecturer	Very few	Very Important	Important	Slightly Important	Important	Slightly Important	Not Important	Not Important	Slightly Important	Not Important	Slightly Important	Slightly Important	Important	Very Important	Important	Important	Slightly Important	Slightly Important	Slightly Important	Not Important	Important	Important	Important	Slightly Important	Slightly Important	Slightly Important	Not Important	In all my papers	In none of my papers	In none of my papers	Always	Most of the time	Most of the time	Most of the time	Most of the time	Never	Sometimes	Most of the time
2015-12-11 18:08:13	35 - 45	Italy	Italy	No	Europe	Male	Married	Masters	University	More than 10 years	Associate Professor	About two-third	Very Important	Very Important	Very Important	Important	Slightly Important	Not Important	Not Important	Not Important	Not Important	Not Important	Not Important	Slightly Important	Very Important	Not Important	Not Important	Not Important	Very Important	Important	Very Important	Very Important	Not Important	Not Important	Not Important	Very Important	Important	Very Important	In very few of my papers	In almost all my papers	In none of my papers	Never	Never	Never	Never	Never	Sometimes	Sometimes	Most of the time
2015-12-11 18:47:52	56 and above	Netherlands	Netherlands	No	Europe	Male	Married	PhD	Other	6 - 10 years	Researcher/Scientist	Almost all papers	Very Important	Very Important	Slightly Important	Very Important	Not Important	Not Important	Slightly Important	Important	Slightly Important	Important	Important	Important	Important	Not Important	Slightly Important	Very Important	Very Important	Slightly Important	Very Important	Important	Not Important	Important	Important	Slightly Important	Important	Important	In all my papers	In none of my papers	In none of my papers	Never	Never	Never	Never	Never	Never	Never	Never
2015-12-11 21:23:13	35 - 45	Spain	Spain	No	Europe	Male	Married	Masters	University	More than 10 years	Associate Professor	Almost all papers	Important	Slightly Important	Very Important	Very Important	Important	Important	Important	Important	Important	Important	Slightly Important	Important	Important	Slightly Important	Important	Very Important	Important	Important	Important	Important	Very Important	Very Important	Important	Slightly Important	Important	Important	In about half of my papers	In about half of my papers	In none of my papers	Most of the time	Sometimes	Most of the time	Most of the time	Most of the time	Sometimes	Sometimes	Sometimes
2015-12-11 21:37:31	35 - 45	Hungary	Belgium	Yes	Europe	Female	Married	PhD	Other	1 - 5 years	Other	All papers	Important	Not Important	Very Important	Very Important	Slightly Important	Not Important	Important	Important	Not Important	Not Important	Slightly Important	Slightly Important	Very Important	Slightly Important	Very Important	Very Important	Very Important	Slightly Important	Very Important	Very Important	Very Important	Very Important	Very Important	Very Important	Very Important	Very Important	In all my papers	In none of my papers	In none of my papers	Never	Never	Never	Never	Never	Never	Never	Sometimes
2015-12-11 21:53:56	35 - 45	Italy	Ireland	Yes	Europe	Female	Married	Masters	Research Institute	6 - 10 years	Researcher/Scientist	Almost all papers	Very Important	Slightly Important	Important	Slightly Important	Slightly Important	Important	Important	Important	Slightly Important	Very Important	Important	Slightly Important	Very Important	Slightly Important	Important	Very Important	Very Important	Important	Very Important	Important	Important	Important	Important	Important	Important	Slightly Important	In none of my papers	In about half of my papers	In about half of my papers	Sometimes	Never	Never	Sometimes	Sometimes	Sometimes	Most of the time	Sometimes
2015-12-11 21:59:47	less than 35	Italy	Italy	No	Europe	Female	Married	Masters	University	1 - 5 years	Post Doc	All papers	Important	Slightly Important	Slightly Important	Very Important	Very Important	Not Important	Important	Important	Slightly Important	Slightly Important	Slightly Important	Important	Important	Important	Important	Important	Important	Slightly Important	Important	Important	Important	Important	Important	Important	Important	Very Important	In none of my papers	In none of my papers	In all my papers	Most of the time	Sometimes	Never	Most of the time	Sometimes	Never	Sometimes	Sometimes
2015-12-11 22:23:24	56 and above	United Kingdom	United Kingdom	No	Europe	Female	Married	Masters	University	More than 10 years	Professor	Almost all papers	Very Important	Important	Important	Very Important	Important	Very Important	Slightly Important	Important	Important	Important	Important	Important	Very Important	Important	Very Important	Important	Very Important	Important	Not Important	Very Important	Important	Very Important	Important	Very Important	Important	Not Important	In very few of my papers	In almost all my papers	In none of my papers	Never	Never	Never	Never	Never	Never	Sometimes	Sometimes
2015-12-11 22:24:54	56 and above	United Kingdom	United Kingdom	No	Europe	Male	Married	Masters	University	More than 10 years	Professor	About two-third	Slightly Important	Not Important	Not Important	Important	Slightly Important	Slightly Important	Not Important	Not Important	Not Important	Not Important	Not Important	Not Important	Important	Important	Important	Slightly Important	Important	Slightly Important	Very Important	Important	Important	Important	Important	Slightly Important	Not Important	Important	In about one-third of my papers	In about two-third of my papers	In about two-third of my papers	Never	Never	Never	Never	Never	Never	Never	Never
11/13/2015 0:18:00	35 - 45	Romania	Serbia	Yes	Europe	Female	Married	Masters	Research Institute	1 - 5 years	Assistant Professor	About two-third	Important	Slightly Important	Important	Very Important	Not Important	Slightly Important	Important	Important	Not Important	Important	Important	Slightly Important	Important	Very Important	Very Important	Important	Important	Very Important	Important	Important	Very Important	Very Important	Important	Important	Very Important	Important	In all my papers	In none of my papers	In none of my papers	Never	Never	Never	Never	Never	Sometimes	Never	Sometimes
11/13/2015 1:42:28	35 - 45	USA	USA	No	North America	Male	Married	Masters	Other	1 - 5 years	Other	Very few	Very Important	Not Important	Important	Important	Very Important	Very Important	Very Important	Important	Important	Important	Slightly Important	Important	Slightly Important	Slightly Important	Important	Important	Important	Important	Slightly Important	Slightly Important	Slightly Important	Very Important	Important	Very Important	Very Important	Slightly Important	In none of my papers	In none of my papers	In very few of my papers	Never	Never	Never	Never	Never	Never	Never	Sometimes
11/13/2015 2:26:08	35 - 45	Brazil	Brazil	No	South America	Male	Married	Masters	University	6 - 10 years	Associate Professor	All papers	Very Important	Slightly Important	Important	Important	Slightly Important	Important	Important	Important	Important	Important	Very Important	Slightly Important	Slightly Important	Slightly Important	Slightly Important	Very Important	Very Important	Slightly Important	Very Important	Important	Slightly Important	Important	Very Important	Very Important	Important	Very Important	In almost all my papers	In none of my papers	In none of my papers	Most of the time	Never	Never	Sometimes	Most of the time	Sometimes	Sometimes	Never
11/13/2015 3:21:16	35 - 45	India	USA	Yes	North America	Female	Married	Masters	Research Institute	6 - 10 years	Researcher/Scientist	Almost all papers	Important	Slightly Important	Important	Very Important	Important	Important	Important	Important	Slightly Important	Important	Important	Important	Important	Important	Important	Important	Important	Important	Important	Important	Important	Important	Important	Important	Important	Very Important	In very few of my papers	In almost all my papers	In about two-third of my papers	Never	Never	Never	Never	Never	Sometimes	Sometimes	Never
11/13/2015 3:30:10	35 - 45	Italy	Italy	No	Europe	Male	Married	Masters	University	1 - 5 years	Associate Professor	About half	Important	Important	Very Important	Very Important	Important	Important	Slightly Important	Important	Slightly Important	Not Important	Not Important	Important	Very Important	Not Important	Important	Slightly Important	Important	Important	Slightly Important	Important	Slightly Important	Slightly Important	Important	Important	Important	Important	In very few of my papers	In almost all my papers	In almost all my papers	Never	Never	Never	Never	Never	Sometimes	Sometimes	Most of the time
11/13/2015 4:03:47	56 and above	India	USA	Yes	North America	Male	Married	Masters	University	More than 10 years	Professor	Very few	Slightly Important	Not Important	Slightly Important	Important	Not Important	Important	Not Important	Slightly Important	Not Important	Not Important	Not Important	Not Important	Very Important	Slightly Important	Important	Very Important	Important	Slightly Important	Important	Very Important	Important	Important	Very Important	Important	Slightly Important	Very Important	In about one-third of my papers	In about half of my papers	In about one-third of my papers	Sometimes	Sometimes	Never	Never	Sometimes	Most of the time	Sometimes	Sometimes
11/13/2015 4:22:31	35 - 45	Brazil	Brazil	No	South America	Female	Married	Masters	University	1 - 5 years	Assistant Professor	All papers	Very Important	Important	Very Important	Very Important	Very Important	Slightly Important	Slightly Important	Very Important	Very Important	Very Important	Very Important	Very Important	Slightly Important	Slightly Important	Important	Very Important	Very Important	Important	Very Important	Very Important	Slightly Important	Important	Slightly Important	Slightly Important	Slightly Important	Slightly Important	In almost all my papers	In very few of my papers	In none of my papers	Sometimes	Sometimes	Sometimes	Most of the time	Sometimes	Sometimes	Sometimes	Never
11/13/2015 4:34:52	46 - 55	Netherlands	Netherlands	No	Europe	Male	Married	Masters	Research Institute	More than 10 years	Other	About two-third	Very Important	Not Important	Very Important	Important	Not Important	Slightly Important	Slightly Important	Important	Slightly Important	Not Important	Important	Important	Very Important	Not Important	Slightly Important	Important	Very Important	Slightly Important	Very Important	Very Important	Important	Very Important	Very Important	Very Important	Very Important	Very Important	In very few of my papers	In none of my papers	In almost all my papers	Most of the time	Never	Sometimes	Sometimes	Most of the time	Sometimes	Most of the time	Never
11/13/2015 6:01:36	35 - 45	Indonesia	Indonesia	No	Asia	Female	Married	Masters	University	6 - 10 years	Senior Lecturer	Almost all papers	Very Important	Very Important	Important	Important	Important	Slightly Important	Important	Very Important	Slightly Important	Very Important	Very Important	Very Important	Slightly Important	Very Important	Slightly Important	Slightly Important	Slightly Important	Important	Slightly Important	Very Important	Important	Very Important	Very Important	Very Important	Important	Very Important	In all my papers	In none of my papers	In none of my papers	Never	Never	Never	Sometimes	Sometimes	Sometimes	Never	Most of the time
11/13/2015 10:52:50	35 - 45	Australia	Australia	No	Oceania	Male	Married	Masters	University	More than 10 years	Professor	Almost all papers	Very Important	Not Important	Important	Important	Slightly Important	Important	Not Important	Slightly Important	Not Important	Slightly Important	Not Important	Slightly Important	Important	Important	Important	Important	Important	Important	Important	Important	Important	Important	Important	Important	Important	Important	In very few of my papers	In almost all my papers	In very few of my papers	Never	Never	Never	Sometimes	Sometimes	Sometimes	Sometimes	Sometimes
11/13/2015 11:28:13	35 - 45	Taiwan	Taiwan	No	Asia	Male	Married	Masters	University	1 - 5 years	Assistant Professor	About two-third	Very Important	Important	Important	Important	Not Important	Slightly Important	Slightly Important	Slightly Important	Important	Important	Slightly Important	Important	Important	Important	Important	Important	Important	Important	Important	Important	Very Important	Very Important	Very Important	Important	Important	Very Important	In about half of my papers	In none of my papers	In about half of my papers	Sometimes	Never	Never	Never	Never	Sometimes	Sometimes	Most of the time

## Sheet: spss coding
date_time_respond	age	nationality	country_workplace	working_abroad	continent	gender	maritalstatus	qualification	institution_of_work	yearsofservice_present	professional_position	proportion_coauthored	benefits_qualityofpaper	benefits_increaseinpublication	benefits_divisionlabour	benefits_mutualgain_expertise	benefits_knowcolleague	benefits_junior	benefits_mentorbysenior	benefits_international	benefits_sharing_researchcosts	benefits_multidisciplinary	benefits_largeinternational_crosscountry	benefits_furthernetworks	relationship_mentor_writepaper	relationship_mentor_collectdata	relationship_mentor_analyzing	relationship_mentor_designing	relationship_mentor_revising	relationship_mentor_reviewing	relationship_mentor_originalidea	relationship_colleague_writepaper	relationship_colleague_collectdata	relationship_colleague_analyzing	relationship_colleague_designing	relationship_colleague_revising	relationship_colleague_reviewing	relationship_colleague_originalidea	authororder_significantcontribution	authororder_alphabet_equalcontribution	authororder_alphabet_nosignificant	preference_nationality	preference_gender	preference_ethnicity	preference_higherrank	preference_equalacademicrank	preference_juniors	preference_department	preference_friends
11/5/2015 22:54:55	3	United Kingdom	United Kingdom	1	4	1	2	2	2	3	5	4	3	0	1	3	2	3	1	3	0	3	3	1	3	3	3	3	3	3	3	3	3	3	3	3	3	3	6	0	0	0	0	0	0	0	0	0	0
11/5/2015 23:21:44	1	France	France	1	4	1	3	2	2	2	6	6	2	2	0	2	1	2	2	2	1	3	2	2	1	1	2	2	2	1	1	1	1	2	2	2	1	1	6	0	0	0	0	0	2	0	0	0	0
11/5/2015 23:42:15	4	United Kingdom	United Kingdom	1	4	2	2	2	2	4	5	5	3	1	2	3	1	1	0	1	0	1	1	1	2	2	2	2	2	2	3	2	2	2	2	2	2	3	0	4	4	1	1	1	1	1	1	1	1
11/6/2015 0:18:23	4	USA	USA	1	6	2	2	2	2	4	5	4	3	1	3	3	3	3	0	1	2	2	1	2	3	3	3	3	3	3	3	3	3	3	3	3	3	3	2	4	1	0	0	0	0	0	0	0	0
11/6/2015 0:20:33	2	Spain	Spain	1	4	2	2	2	2	4	4	5	2	2	3	3	1	2	1	2	0	2	1	2	2	2	2	3	3	2	2	2	2	2	2	3	2	2	5	2	1	1	0	0	0	0	2	0	1
11/6/2015 0:30:07	4	USA	USA	1	6	2	1	2	4	4	10	0	1	0	1	0	1	2	1	2	1	1	1	1	3	2	2	3	1	1	3	2	1	1	2	1	1	2	1	6	1	0	0	0	0	0	1	0	1
11/6/2015 0:42:27	1	USA	Canada	0	6	2	2	2	2	2	3	6	3	3	3	2	0	0	2	0	1	0	0	2	2	2	2	2	2	2	2	3	1	2	3	3	1	3	0	6	0	0	0	0	1	0	1	1	1
11/6/2015 0:42:29	2	Germany	Germany	1	4	2	2	2	2	2	3	5	3	3	3	1	1	2	2	1	1	2	0	0	3	1	2	3	3	0	2	3	2	2	1	1	1	2	5	1	0	1	0	0	1	2	1	1	2
11/6/2015 0:45:46	3	Canada	Canada	1	6	2	2	2	2	4	5	2	2	0	2	2	2	1	1	1	0	0	0	1	2	2	2	2	2	2	2	2	2	2	2	2	2	2	0	0	6	0	0	0	0	0	0	0	2
11/6/2015 0:49:46	2	Italy	Italy	1	4	1	2	2	2	3	4	5	3	3	2	3	1	1	2	1	1	1	1	1	0	0	0	0	0	0	0	2	1	2	3	3	2	3	0	6	0	3	1	0	2	1	0	0	0
11/6/2015 0:51:21	2	Italy	Austria	0	4	1	3	2	2	2	3	4	3	3	2	2	1	0	0	2	1	1	2	2	2	2	2	2	2	2	2	2	2	2	2	2	2	2	5	2	4	0	0	0	2	2	0	1	1
11/6/2015 0:54:04	3	Australia	Canada	0	6	2	2	2	2	2	5	4	3	0	3	2	0	1	0	0	0	1	0	1	3	1	3	3	2	1	3	3	0	1	3	2	2	3	1	5	5	0	0	0	0	0	1	0	2
11/6/2015 1:00:07	2	USA	USA	1	6	2	2	2	2	3	4	4	2	1	3	3	2	3	3	1	3	1	1	3	3	1	2	3	3	3	3	3	1	2	3	3	2	3	1	0	5	0	0	0	0	0	1	1	1
11/6/2015 1:26:06	2	Italy	Italy	1	4	2	2	2	2	3	4	5	3	2	1	3	0	2	2	3	1	2	1	2	1	1	1	3	3	2	2	2	2	2	2	2	2	2	1	0	5	0	0	0	1	0	1	0	0
11/6/2015 1:41:35	4	USA	USA	1	6	2	2	2	2	4	5	3	3	0	1	3	1	0	0	1	1	2	1	1	0	0	0	0	0	0	0	2	2	2	2	2	2	2	0	6	0	0	0	0	0	0	0	0	0
11/6/2015 1:49:14	3	France	Italy	0	4	2	2	2	2	2	3	3	2	1	2	3	2	0	1	1	1	1	1	2	2	1	2	3	2	2	2	2	2	2	2	2	2	2	4	0	0	0	0	0	0	0	1	0	2
11/6/2015 1:54:30	3	Italy	Italy	1	4	2	2	2	2	4	5	4	2	0	1	2	2	2	2	2	0	1	1	1	2	1	2	2	1	1	2	2	2	3	3	1	1	3	1	5	0	0	0	0	0	0	0	0	0
11/6/2015 2:17:16	2	Germany	Germany	1	4	2	1	1	2	3		6	3	2	1	2	1	1	1	2	1	1	1	1	3	2	2	3	2	3	3	2	2	2	2	2	2	2	5	0	0	0	0	0	0	1	0	1	1
11/6/2015 2:20:31	1	USA	USA	1	6	2	3	2	2	1	6	6	2	2	2	2	0	0	2	0	0	0	0	1	0	0	0	0	0	0	0	3	1	2	2	3	3	3	5	0	1	0	0	0	0	0	0	1	3
11/6/2015 2:27:53	1	USA	USA	1	6	2	2	2	2	2	3	5	0	2	1	1	2	3	1	0	0	0	0	0	3	1	2	2	3	0	3	2	1	2	2	2	1	2	3	0	3	3	1	1	0	1	2	2	1
11/6/2015 2:55:14	1	Germany	Germany	1	4	2	2	2	2	2	3	5	3	0	0	0	0	2	3	2	0	0	0	0	3	3	3	3	2	2	3	1	1	1	1	1	1	1	0	0	6	1	0	0	1	1	1	1	0
11/6/2015 2:57:54	1	Netherlands	Netherlands	1	4	2	2	2	2	2	3	5	2	1	2	3	2	0	3	0	0	0	0	0	0	0	0	2	3	1	3	2	1	2	1	3	1	0	5	1	0	0	0	0	1	0	0	2	1
11/6/2015 3:30:30	2	USA	USA	1	6	2	2	2	2	1	5	5	3	1	2	2	1	1	1	1	1	0	0	1	2	1	2	1	2	1	0	2	1	1	1	2	1	0	2	4	1	1	1	1	1	1	1	1	2
11/6/2015 3:33:03	4	USA	USA	1	6	2	2	2	2	2	5	4	3	0	1	3	2	2	0	0	0	0	0	0	2	1	2	2	1	0	2	2	1	2	2	1	1	2	1	0	5	0	0	0	0	0	1	0	2
11/6/2015 3:35:06	2	United Kingdom	Russia	0	2	2	2	2	2	2	5	5	2	0	0	2	2	1	2	0	0	0	0	0	3	1	3	1	3	1	1	2	1	2	2	2	2	1	3	3	0	0	0	0	0	0	1	1	1
11/6/2015 4:06:41	4	Austria	Austria	1	4	2	2	2	2	4	5	2	2	0	2	1	1	3	0	2	1	2	2	2	2	1	2	3	3	3	3	3	2	2	3	3	3	3	1	4	0	0	0	0	0	0	1	1	2
11/6/2015 5:06:41	2	Israel	Israel	1	2	1	2	2	2	3	2	5	3	0	1	3	0	1	1	3	0	0	0	0	3	1	1	3	1	0	3	3	1	2	3	3	0	3	0	0	6	0	0	0	0	0	1	0	1
11/6/2015 5:15:41	2	Italy	Italy	1	4	2	1	2	2	2	3	2	2	0	0	3	1	1	2	2	0	1	1	1	3	2	2	2	3	1	1	3	2	2	2	3	1	1	0	6	0	1	1	0	1	1	1	1	2
11/6/2015 5:18:04	4	USA	USA	1	6	2	2	2	2	4	5	1	2	1	0	1	1	1	0	1	0	0	0	0	0	1	1	1	1	1	1	2	2	2	2	2	2	2	0	0	6	0	0	0	0	0	0	0	0
11/6/2015 5:29:46	2	Germany	Germany	1	4	2	2	2	2	2	6	5	3	2	3	3	3	2	2	3	1	3	2	3	3	1	3	3	2	1	1	3	1	3	3	2	2	2	6	0	0	0	0	0	1	2	2	0	1
11/6/2015 6:22:41	1	USA	USA	1	6	2	2	2	2	2	3	6	3	3	3	3	3	1	2	1	2	2	1	2	3	3	3	3	2	1	3	3	3	3	3	2	1	3	1	0	5	0	0	0	1	1	1	1	1
11/6/2015 6:26:54	4	USA	USA	1	6	2	2	2	2	4	5	2	2	0	1	2	2	1	1	2	0	0	1	2	3	2	2	2	2	2	1	2	2	2	2	2	2	3	2	5	1	1	1	1	0	2	1	1	1
11/6/2015 6:37:57	2	USA	USA	1	6	2	2	2	2	2	3	3	2	2	2	1	0	0	2	0	0	0	0	1	2	2	2	2	2	2	2	2	2	2	2	2	2	2	0	5	1	0	0	0	0	0	0	0	0
11/6/2015 6:56:28	2	United Kingdom	United Kingdom	1	4	1	3	2	2	2	9	6	3	1	0	1	0	1	1	1	0	3	0	0	2	1	1	3	3	0	2	2	1	0	3	3	1	1	6	0	0	0	0	0	0	0	1	1	2
11/6/2015 7:36:51	2	Germany	USA	0	6	1	1	2	2	2	3	6	3	3	3	3	1	2	3	2	3	3	3	3	2	3	3	3	2	2	3	1	1	0	2	1	1	1	3	3	0	0	0	0	1	1	1	1	1
11/6/2015 7:39:30	3	Ukraine	Australia	0	1	2	2	2	2	3	3	6	2	0	3	1	0	0	0	0	0	2	0	2	2	2	2	2	2	2	2	2	2	2	2	2	2	2	6	0	0	0	0	0	1	1	1	1	1
11/6/2015 9:15:18	1	Singapore	Singapore	1	2	2	1	2	3	2	9	4	1	0	0	3	1	2	1	2	1	1	1	1	3	2	2	2	1	1	3	2	1	2	2	2	1	2	3	0	3	0	0	0	0	0	1	0	1
11/6/2015 9:26:03	3	Portugal	Portugal	1	4	2	2	2	2	1	2	6	3	1	3	3	1	0	2	2	1	3	3	3	2	1	2	3	2	1	1	2	2	2	3	2	2	2	6	0	0	0	0	0	0	0	0	0	0
11/6/2015 9:27:01	1	India	Singapore	0	2	2	2	2	2	2	1	5	3	1	0	3	2	0	3	3	0	0	0	2	2	2	2	2	2	2	2	2	2	2	2	2	2	2	4	1	1	0	0	0	0	0	0	0	0
11/6/2015 14:00:19	2	USA	USA	1	6	2	2	2	2	3	5	5	3	3	2	1	1	1	1	0	0	0	0	1	2	2	2	2	2	1	2	2	2	2	2	2	1	2	1	5	6	2	2	2	1	1	2	1	1
11/6/2015 14:06:44	2	Romania	Romania	1	4	1	2	2	2	4	5	5	2	1	3	3	2	2	3	3	3	3	3	2	3	1	2	3	3	1	1	3	2	2	2	3	2	2	3	3	0	1	0	0	1	1	1	1	0
11/6/2015 14:14:40	2	USA	USA	1	6	2	1	2	2	2	4	5	3	1	3	3	2	2	0	0	0	2	0	1	0	0	0	0	0	0	0	0	0	0	0	0	0	0	3	3	0	0	0	0	0	0	0	0	0
11/6/2015 14:18:31	1	India	India	1	2	2	2	2	2	2	3	1	1	2	1	2	2	2	2	3	2	1	2	2	1	2	2	2	2	2	3	2	2	2	2	2	2	2	1	0	0	1	1	1	2	1	1	1	2
11/6/2015 14:51:37	2	Poland	Poland	1	4	2	2	2	2	4	3	2	3	3	3	2	2	1	3	3	1	2	3	3	2	2	2	3	2	2	3	2	2	2	3	2	2	3	0	0	6	0	0	0	2	0	0	0	2
11/6/2015 14:52:09	1	China	USA	0	6	2	1	2	2	2		6	1	1	1	3	0	2	1	2	0	3	2	3	2	1	2	3	1	3	1	2	1	2	2	2	1	2	6	0	0	0	0	0	0	0	0	0	0
11/6/2015 15:00:01	2	Spain	Spain	1	4	2	1	2	2	4	4	5	3	3	2	1	0	0	0	1	3	0	3	3	0	0	0	0	0	0	0	2	0	0	0	3	0	1	6	0	0	2	0	0	2	0	0	1	3
11/6/2015 15:08:25	3	Spain	Spain	1	4	2	2	2	2	4	5	5	2	1	3	3	2	2	0	2	2	3	2	3	3	2	2	3	3	2	2	2	2	3	2	2	2	2	1	5	2	2	1	1	1	2	1	1	2
11/6/2015 15:09:05	2	Brazil	USA	0	6	2	2	2	2	1	3	5	2	2	1	3	1	0	3	0	0	1	0	1	2	0	0	1	3	2	0	2	2	3	1	2	1	3	0	0	6	0	0	0	2	1	0	1	1
11/6/2015 15:11:31	2	Hungary	Hungary	1	4	2	2	2	2	3	3	1	2	1	1	0	1	0	0	1	1	2	2	1	1	1	2	0	1	1	2	1	2	2	0	1	2	2	1	2	1	2	1	0	1	1	1	2	1
11/6/2015 15:14:23	3	Italy	Italy	1	4	1	2	2	2	4	4	5	2	1	1	3	2	2	2	2	1	1	2	2	1	2	2	3	1	2	3	2	1	2	3	1	1	3	0	6	6	0	0	0	0	0	0	0	0
11/6/2015 15:19:39	1	France	France	1	4	2	2	2	2	2	1	3	2	2	3	1	0	0	0	0	1	2	1	0	2	0	1	2	2	2	1	3	3	3	1	1	1	3	5	1	0	2	0	0	1	2	0	0	2
11/6/2015 15:45:24	2	Netherlands	United Kingdom	0	4	2	2	2	2	2	5	4	2	2	2	2	1	2	1	1	2	2	1	1	2	1	2	3	3	1	2	2	2	2	2	2	2	2	1	1	5	1	1	1	1	1	2	1	0
11/6/2015 15:53:46	3	Spain	Spain	1	4	2	2	2	2	4	5	3	3	2	3	2	1	2	2	1	1	2	2	2	2	1	2	3	2	1	3	2	2	2	2	2	2	2	3	3	0	2	1	2	1	1	1	2	1
11/6/2015 15:56:13	2	United Kingdom	United Kingdom	1	4	2	2	2	2	3	10	5	2	0	1	2	2	0	3	3	0	2	1	0	1	0	1	0	3	2	1	2	0	0	1	2	2	2	6	0	0	0	0	0	0	0	0	0	0
11/6/2015 16:08:01	2	Belgium	USA	0	6	2	2	2	3	2	9	2	0	0	2	0	0	2	0	1	3	1	2	0	2	3	2	1	1	3	1	2	2	3	3	3	2	2	5	1	1	0	0	0	1	1	1	1	0
11/6/2015 16:11:15	2	Slovenia	Slovenia	1	4	1	2	2	2	4	3	5	3	2	3	3	2	2	1	2	1	3	2	3	3	2	3	3	3	2	3	3	2	3	3	3	2	3	4	2	0	2	0	0	1	1	1	2	0
11/6/2015 16:14:43	2	Greece	Greece	1	4	2	2	2	2	2	3	6	2	3	2	3	1	2	2	2	0	3	3	3	3	1	2	3	3	1	2	2	2	2	2	2	2	2	6	0	0	2	0	0	1	2	2	1	1
11/6/2015 16:15:24	2	Norway	Norway	1	4	2	2	2	2	2	5	4	3	1	2	2	2	3	3	3	1	3	2	2	2	1	2	3	3	1	3	3	3	3	2	2	1	1	2	2	2	0	0	0	2	1	1	1	1
11/6/2015 16:19:45	3	Belgium	Belgium	1	4	2	3	2	2	4	5	3	3	1	2	3	3	1	0	3	1	2	3	0	3	0	1	3	3	1	3	3	0	0	2	3	2	3	2	4	0	0	0	0	0	0	0	0	1
11/6/2015 16:23:31	4	France	France	1	4	1	2	2	3	4		4	2	0	1	2	0	0	0	0	0	1	1	1	3	2	3	3	3	2	3	2	1	2	2	2	2	2	0	1	5	0	0	0	0	2	1	1	2
11/6/2015 16:24:01	2	Germany	Germany	1	4	2	1	2	2	2	3	4	2	1	2	3	1	2	3	1	2	1	2	2	3	0	1	2	3	0	2	2	0	3	1	3	1	2	4	1	1	2	0	0	1	1	1	2	0
11/6/2015 16:31:59	4	United Kingdom	United Kingdom	1	4	2	2	2	2	4	5	4	2	0	0	3	0	2	1	1	0	3	2	1	3	1	2	2	2	1	3	2	0	2	2	2	1	2	1	1	5	0	0	0	0	0	1	1	1
11/6/2015 16:48:06	4	Netherlands	Netherlands	1	4	2	1	2	2	4	5	4	2	2	2	2	1	2	0	1	0	2	0	1	3	3	3	3	3	2	3	3	3	3	3	2	3	3	6	0	0	1	0	0	0	1	2	2	0
11/6/2015 16:49:31	2	Thailand	Malaysia	0	2	2	2	2	2	2	5	5	3	1	2	3	1	3	2	2	0	1	2	2	2	1	1	3	3	1	3	2	2	2	2	2	2	2	5	0	0	0	0	0	0	0	0	0	0
11/6/2015 16:52:39	3	Spain	Spain	1	4	2	2	2	2	4	4	4	3	2	3	1	2	1	1	2	0	2	3	3	1	2	1	1	1	2	0	2	1	1	2	2	2	3	1	5	5	0	0	0	0	0	0	0	0
11/6/2015 17:27:19	3	Germany	Austria	0	4	2	2	2	3	3	5	3	2	2	3	3	1	2	2	2	3	3	2	2	1	1	2	2	2	1	2	2	2	2	2	1	2	1	1	0	5	1	0	0	1	1	1	1	2
11/6/2015 17:57:31	3	United Kingdom	United Kingdom	1	4	2	2	2	2	2	5	4	3	3	3	3	2	1	1	2	0	2	1	2	3	1	2	3	3	0	2	2	2	2	2	2	2	2	1	1	5	0	0	0	1	0	1	0	0
11/6/2015 18:12:01	1	Brazil	Brazil	1	5	2	1	1	2	2	5	6	3	1	1	3	3	2	3	3	0	3	3	3	1	1	3	3	2	1	3	1	1	3	3	2	1	3	6	0	0	0	0	0	1	1	1	1	0
11/6/2015 18:25:18	1	Portugal	United Kingdom	0	4	2	2	2	2	2	9	4	2	3	3	2	0	0	1	1	0	0	0	0	0	0	0	0	0	0	0	3	2	2	1	3	2	1	0	5	0	0	0	0	2	1	0	2	0
11/6/2015 19:05:17	2	Germany	Germany	1	4	2	2	2	2	2	5	4	3	1	2	3	2	2	2	3	2	1	1	2	2	1	2	1	2	2	3	2	1	1	1	2	1	2	1	1	5	0	0	0	1	2	1	1	2
11/6/2015 19:51:36	4	USA	USA	1	6	2	2	2	2	4	5	3	2	0	2	2	2	2	0	2	2	3	2	0	2	2	2	2	2	2	2	2	2	2	2	2	2	2	0	6	6	0	0	0	0	0	0	0	1
11/6/2015 20:04:48	3	Greece	United Kingdom	0	4	2	2	2	2	2	5	4	3	3	2	1	0	0	0	3	2	3	3	3	3	3	3	3	3	1	3	2	0	3	3	2	1	3	5	6	1	1	0	0	3	3	3	3	3
11/6/2015 20:49:53	4	Sweden	Sweden	1	4	2	2	2	2	4	5	3	0	0	0	0	0	3	0	0	0	0	0	0	3	3	3	3	3	3	3	3	3	3	3	3	3	3	6	6	1	0	0	0	0	0	0	0	0
11/6/2015 20:53:38	4	USA	USA	1	6	2	2	2	2	4	5	1	1	1	1	1	2	2	2	1	3	1	0	1	3	2	2	2	2	2	2	2	2	2	2	2	2	2	3	1	1	0	0	0	1	1	0	0	1
11/6/2015 21:32:33	4	USA	USA	1	6	2	2	2	2	4	5	3	2	2	3	3	2	2	0	1	0	0	0	0	2	2	2	2	2	1	3	2	2	2	2	1	1	1	0	6	6	0	0	0	0	0	0	1	2
11/6/2015 21:46:45	3	Ireland	USA	0	6	2	2	2	2	1	5	4	3	0	2	2	2	3	3	1	0	2	0	0	2	2	2	2	2	2	3	2	2	2	2	2	2	3	3	2	1	1	0	0	0	0	2	2	1
11/6/2015 21:59:41	4	Israel	USA	0	6	2	2	2	2	4	5	5	3	1	3	3	1	2	2	3	0	1	1	2	3	2	2	1	3	3	3	3	2	3	2	3	2	3	0	6	0	0	0	0	1	2	1	1	0
11/6/2015 22:44:02	4	USA	USA	1	6	1	2	2	2	3	5	4	3	0	1	3	1	3	0	1	0	2	1	0	3	3	3	3	3	3	3	3	3	3	3	3	3	3	1	3	3	0	1	0	0	1	1	1	1
11/6/2015 22:46:21	2	Tunisia	Tunisia	1	3	2	2	2	2	3	3	4	2	1	0	3	1	0	1	2	0	2	2	1	3	2	3	3	3	3	3	3	2	3	3	3	3	3	1	4	6	2	1	2	1	1	0	1	2
11/6/2015 22:48:26	2	Spain	Spain	1	4	2	2	2	2	4	4	5	2	1	1	3	1	1	1	1	2	1	0	1	1	2	1	0	1	1	0	2	1	2	1	1	1	1	1	5	0	0	0	0	0	0	1	1	0
11/6/2015 22:59:35	2	Germany	Germany	1	4	2	1	2	3	2	9	5	2	1	2	2	1	1	2	2	1	2	0	1	2	2	2	2	2	2	2	2	2	2	2	2	2	2	6	0	0	0	0	0	1	0	0	0	2
11/6/2015 23:17:56	3	Spain	Spain	1	4	1	2	2	2	4	5	5	3	1	1	2	2	2	2	2	2	1	2	3	2	1	2	3	2	1	1	2	2	2	3	2	2	2	0	5	1	2	0	0	1	2	1	2	2
11/6/2015 23:42:42	2	Germany	Canada	0	6	2	2	2	2	3	4	5	2	2	3	3	2	2	1	2	0	1	1	1	2	1	1	2	2	1	2	3	2	2	1	2	1	0	4	2	1	1	0	0	1	2	1	1	1
11/6/2015 23:50:01	2	Colombia	Colombia	1	5	2	2	2	2	3	4	6	3	2	2	2	1	3	3	2	2	2	2	2	3	2	3	3	3	2	2	3	3	3	3	3	3	3	5	5	0	0	0	0	1	1	1	0	0
11/7/2015 0:09:02	2	Hungary	Hungary	1	4	2	2	2	2	3	4	6	3	1	2	3	0	2	1	2	1	1	1	1	3	1	2	3	2	1	3	2	1	2	2	2	1	3	1	4	2	1	0	0	1	2	1	1	1
11/7/2015 0:09:46	3	Czech Republic	Czech Republic	1	4	1	1	1	2	4	7	5	3	3	3	3	3	3	3	3	3	3	3	3	3	3	3	3	3	3	3	3	3	3	3	3	3	3	3	0	0	0	0	0	2	1	1	3	1
11/7/2015 0:16:47	2	USA	USA	1	6	2	2	2	2	3	3	6	3	1	1	3	2	2	2	2	2	3	0	1	3	2	2	2	3	3	2	2	2	2	2	2	2	2	3	0	3	0	0	0	0	0	0	1	0
11/7/2015 0:28:27	2	Ecuador	USA	0	6	2	2	2	2	2	4	6	3	2	2	2	1	2	3	1	1	0	0	1	3	2	3	3	2	3	3	3	2	3	3	2	3	3	6	0	0	0	0	0	0	1	1	1	0
11/7/2015 0:30:37	2	Spain	Italy	0	4	2	2	2	3	2	9	6	3	1	1	1	1	0	1	2	0	1	2	2	1	1	3	2	3	1	2	1	1	3	2	2	1	2	5	1	0	0	0	0	1	1	1	2	1
11/7/2015 0:42:19	2	Bulgaria	France	0	4	1	2	2	2	2	5	4	2	0	0	1	2	1	1	2	0	2	0	2	3	0	0	3	3	3	3	3	0	0	3	3	3	3	0	0	6	0	0	0	1	1	0	1	0
11/7/2015 0:44:05	1	Albania	Netherlands	0	4	1	3	2	2	3	4	6	3	1	1	3	0	1	3	1	1	0	0	0	3	1	1	3	3	0	3	2	2	2	2	2	1	3	0	6	6	0	0	0	1	1	1	1	1
11/7/2015 0:54:17	2	Russia	Russia	1	2	2	2	2	2	4	4	4	3	2	3	1	0	0	2	2	0	1	2	1	3	1	2	2	3	1	2	2	2	2	2	2	2	2	0	0	6	2	1	2	1	2	1	1	1
11/7/2015 1:01:57	1	Croatia	Croatia	1	4	1	2	2	2	3	3	1	2	1	1	2	2	1	1	2	1	1	2	1	1	0	2	2	2	2	3	2	2	2	2	1	2	3	0	1	0	0	0	0	0	0	0	0	1
11/7/2015 1:45:41	2	Poland	Poland	1	4	2	2	2	2	3	3	4	2	3	2	3	1	3	1	2	1	2	1	2	2	0	1	2	1	1	3	3	2	3	3	2	2	3	1	0	5	0	0	0	1	1	1	2	2
11/7/2015 1:54:14	4	Australia	Australia	1	1	2	2	2	2	4	4	1	1	1	1	1	1	2	1	2	0	1	1	2	2	2	2	2	2	2	2	2	2	2	2	2	2	2	6	0	0	2	0	0	1	0	1	1	1
11/7/2015 2:42:57	4	USA	USA	1	6	2	2	2	2	4	5	4	3	0	1	2	1	1	0	2	1	1	2	2	3	1	2	2	2	1	3	3	1	2	2	2	1	2	1	1	5	0	0	0	1	1	2	1	1
11/7/2015 4:02:03	2	Croatia	Croatia	1	4	1	2	2	2	4	3	5	3	2	2	2	1	2	2	3	3	3	3	3	3	2	2	3	2	2	3	3	2	2	2	2	2	3	4	1	1	2	0	0	2	1	1	2	0
11/7/2015 4:52:40	4	Spain	Spain	1	4	2	2	2	2	4	4	6	2	3	2	2	3	3	3	3	2	2	1	1	3	1	2	1	2	0	2	2	2	2	2	2	1	2	3	5	3	2	1	2	2	1	1	2	2
11/7/2015 6:30:13	3	USA	USA	1	6	2	2	2	2	4	5	5	2	2	3	3	2	2	2	0	0	1	0	0	2	1	2	2	1	0	1	2	1	2	2	1	0	1	0	0	6	0	0	0	0	0	0	1	1
11/7/2015 7:56:28	2	New Zealand	Australia	0	1	2	2	2	2	3	2	6	3	1	2	2	1	1	1	2	0	1	1	2	2	2	1	2	2	1	1	2	2	1	2	2	1	2	2	4	1	1	2	1	1	2	1	1	2
11/7/2015 8:01:51	2	Argentina	Argentina	1	5	2	1	2	2	4	10	4	2	1	1	2	0	0	0	0	0	0	0	0	3	3	3	3	3	2	2	3	2	2	2	2	2	2	2	0	4	0	0	0	1	0	0	1	1
11/7/2015 8:10:42	2	Iran	Australia	0	1	2	2	2	2	2	1	4	3	3	2	1	1	1	1	2	1	2	3	3	1	2	0	2	1	1	1	1	2	2	1	2	2	2	4	3	3	2	2	1	2	2	1	2	3
11/7/2015 12:06:29	1	USA	USA	1	6	2	1	2	2	2	3	5	3	2	3	2	0	1	0	0	1	0	0	0	3	3	3	3	3	3	3	3	3	3	3	3	3	3	0	6	0	1	1	1	2	2	1	2	2
11/7/2015 12:18:26	2	Vietnam	Vietnam	1	2	2	2	2	2	4	1	6	3	3	2	3	2	2	3	3	2	3	2	3	3	2	2	3	3	2	3	2	2	3	2	2	2	2	4	0	0	0	0	0	2	1	1	1	1
11/7/2015 12:18:29	4	Malaysia	Malaysia	1	2	2	2	2	2	4	5	2	1	0	1	2	2	3	0	1	0	2	1	1	2	3	2	2	2	2	2	1	3	1	1	1	2	1	5	1	1	0	0	0	0	0	0	0	0
11/7/2015 12:34:22	3	Israel	Israel	1	2	2	2	2	1	2	3	4	3	2	3	3	1	3	1	3	2	3	3	3	3	2	2	3	1	0	3	3	2	2	3	1	0	3	6	3	0	3	1	2	1	2	1	2	1
11/7/2015 12:48:10	2	Iran	Iran	1	2	1	2	2	3	2	3	5	3	2	0	3	2	2	3	2	1	3	3	2	1	2	2	2	2	1	2	3	2	3	3	3	1	3	2	5	0	0	0	0	1	2	1	2	1
11/7/2015 12:51:58	2	USA	USA	1	6	2	3	2	1	3	5	4	2	2	2	2	2	2	0	2	2	2	2	2	2	2	2	2	2	2	2	2	2	2	2	2	2	2	3	3	3	0	0	0	0	0	0	0	0
11/7/2015 12:58:31	1	Mexico	Mexico	1	6	2	2	2	2	3	1	6	2	2	2	3	0	2	1	2	1	2	2	3	2	0	3	2	2	1	3	3	0	2	2	2	0	3	6	0	0	1	1	1	1	1	1	1	1
11/7/2015 13:54:10	3	Taiwan	Taiwan	1	2	2	2	2	2	4	4	0	2	1	1	1	2	1	2	3	1	1	1	1	3	2	3	3	3	3	3	3	2	2	3	2	2	3	6	0	0	2	1	1	1	1	0	0	1
11/7/2015 14:01:55	1	Slovakia	Slovakia	1	4	2	1	1	2	2	1	1	2	0	1	3	2	1	2	2	0	1	1	0	2	0	1	3	2	1	3	2	2	2	2	2	2	2	2	1	4	2	0	0	3	1	0	2	2
11/7/2015 14:19:14	1	Korea	Japan	0	2	2	2	2	3	2	9	6	3	3	2	3	2	0	0	2	1	2	2	2	0	0	0	0	0	0	0	2	2	2	2	2	2	2	6	0	0	0	0	0	2	0	0	0	0
11/7/2015 14:48:21	4	Romania	Romania	1	4	1	1	2	2	4	5	4	3	1	1	3	1	3	2	3	2	3	3	3	2	1	2	3	2	1	3	2	1	2	2	2	2	3	6	0	0	0	0	0	0	0	2	1	0
11/7/2015 14:49:28	1	Egypt	Egypt	1	3	2	2	2	2	2	3	5	3	2	3	3	2	2	2	3	1	1	2	2	2	2	2	2	3	1	2	2	2	2	3	3	1	2	0	6	6	1	1	1	1	1	1	1	2
11/7/2015 14:50:02	2	Japan	Japan	1	2	2	2	2	2	3	4	4	3	0	2	1	1	1	1	0	1	0	0	1	2	0	2	3	1	1	1	3	2	3	3	3	3	3	0	0	6	1	0	0	1	1	1	0	0
11/7/2015 16:00:35	3	Portugal	United Kingdom	0	4	2	2	2	2	1	5	5	3	0	0	3	2	2	2	0	0	0	0	0	3	1	1	1	3	1	3	3	1	1	1	3	1	3	1	3	3	0	0	0	0	0	0	0	1
11/7/2015 16:19:49	4	Spain	Spain	1	4	2	2	2	2	4	5	4	2	0	0	3	0	0	0	1	0	1	0	0	2	1	1	2	2	1	3	3	2	3	2	2	2	3	0	6	0	2	1	2	0	2	1	2	1
11/7/2015 16:39:40	2	Italy	Italy	1	4	2	2	2	2	4	4	4	3	3	2	2	1	0	0	3	1	2	2	2	2	2	3	1	1	3	2	2	2	3	1	1	3	2	1	1	5	1	0	0	1	1	1	1	1
11/7/2015 16:46:06	3	Slovakia	Czech Republic	0	4	2	2	3	2	2	5	3	2	2	2	2	0	2	0	1	0	0	1	2	1	2	2	0	0	2	1	1	2	2	2	2	2	2	6	0	0	1	1	1	1	1	2	1	1
11/7/2015 16:53:57	2	Australia	Australia	1	1	2	1	2	4	2	8	2	2	1	3	0	0	0	1	1	0	2	0	0	0	1	2	1	2	3	3	3	0	2	1	3	1	2	0	6	0	0	0	0	2	1	1	2	1
11/7/2015 17:12:48	2	Denmark	Denmark	1	4	2	1	2	2	3	5	4	2	1	1	3	0	0	0	0	0	1	0	0	1	0	0	1	2	0	0	1	1	1	1	1	1	2	0	1	5	0	0	0	0	0	0	0	2
11/7/2015 17:14:18	2	USA	USA	1	6	2	2	2	2	1	3	3	3	2	2	2	1	2	0	0	0	0	0	1	3	2	2	1	1	1	3	3	2	2	1	1	1	3	0	0	6	1	1	1	1	1	1	1	3
11/7/2015 17:14:43	1	France	France	1	4	2	2	2	2	2	3	6	3	1	2	2	2	3	3	2	0	1	1	1	2	0	2	2	3	0	2	2	2	2	2	3	1	2	6	0	0	1	1	1	1	1	1	1	1
11/7/2015 17:16:19	2	Romania	Romania	1	4	2	2	2	2	4	4	5	3	2	2	3	1	3	3	2	2	3	2	3	3	2	2	3	3	2	2	2	2	3	2	3	1	3	5	1	1	0	0	0	0	0	1	2	1
11/7/2015 17:19:40	2	Spain	France	0	4	2	1	2	3	3	9	4	2	0	1	1	1	1	0	0	2	0	1	1	2	2	3	3	1	1	3	2	2	3	3	1	1	3	0	0	6	0	0	0	0	0	0	0	3
11/7/2015 17:34:07	2	Italy	Italy	1	4	2	1	2	2	2	4	5	2	0	3	2	1	2	0	1	0	2	1	1	2	1	1	2	2	2	2	2	1	1	2	2	2	1	0	0	6	0	0	0	1	1	1	0	1
11/7/2015 17:34:25	3	United Kingdom	United Kingdom	1	4	2	2	2	2	2	5	5	3	0	2	3	3	3	3	2	1	2	2	0	2	0	2	2	2	1	1	2	1	2	2	2	2	2	0	0	6	0	0	0	0	0	1	0	0
11/7/2015 17:47:33	1	India	India	1	2	2	2	2	2	2	3	6	2	1	3	3	3	3	2	3	3	3	3	3	3	3	3	3	3	3	3	3	3	3	3	3	3	3	6	0	0	0	0	0	1	0	1	1	2
11/7/2015 17:48:23	1	Serbia	Serbia	1	4	1	1	1	2	2	10	6	3	1	2	2	1	0	3	1	0	2	3	1	1	0	2	2	3	3	2	2	3	2	1	1	1	2	6	0	0	3	1	2	2	1	0	2	1
11/7/2015 18:06:13	3	United Kingdom	United Kingdom	1	4	2	2	2	2	2	5	4	2	2	2	2	0	2	2	2	2	1	1	1	2	2	2	2	2	2	2	2	2	2	2	2	2	2	1	5	0	0	0	0	0	0	1	0	2
11/7/2015 18:06:13	2	Bangladesh	Japan	0	2	2	2	2	3	2	9	4	3	2	3	3	0	0	1	2	2	2	0	2	3	2	2	0	0	2	1	3	3	3	0	3	3	3	0	5	0	1	0	0	2	2	1	1	0
11/7/2015 18:46:26	2	Italy	Italy	1	4	1	2	1	2	4	4	4	3	1	1	3	2	2	1	2	0	0	2	3	2	2	2	3	1	1	3	3	1	1	3	2	1	3	0	6	0	1	0	0	1	1	1	1	1
11/7/2015 18:50:16	2	Nigeria	Malaysia	0	2	2	1	2	2	2	6	5	2	2	2	3	2	2	3	3	2	2	3	2	3	3	3	2	3	3	2	3	2	2	2	3	3	2	5	0	0	0	0	0	1	1	0	0	0
11/7/2015 19:17:31	1	Slovenia	Slovenia	1	4	2	1	2	2	2	3	4	3	1	2	2	3	2	2	3	3	1	2	3	2	2	3	3	2	2	3	2	3	3	2	3	2	2	3	1	1	0	0	0	1	2	2	1	2
11/7/2015 19:32:23	4	USA	USA	1	6	2	2	2	2	4	5	5	3	0	0	3	3	3	1	0	0	3	1	2	3	1	0	2	2	2	1	3	1	0	2	2	2	1	0	5	5	0	0	0	0	0	1	0	0
11/7/2015 19:53:15	1	Netherlands	United Kingdom	0	4	2	1	2	4	2		1	1	2	2	2	1	0	2	2	0	2	2	2	3	1	2	2	2	1	1	0	3	3	1	1	2	1	0	0	0	0	0	0	0	0	0	0	0
11/7/2015 20:19:26	2	Spain	Spain	1	4	2	2	2	2	3	4	5	0	1	3	3	2	2	2	2	2	3	2	2	2	2	2	3	2	2	2	2	2	2	2	2	2	2	4	2	0	0	0	0	1	0	0	0	1
11/7/2015 20:28:36	1	USA	USA	1	6	2	2	2	2	2	1	3	3	1	0	2	2	3	3	0	0	1	0	2	1	3	3	2	3	3	2	0	3	3	3	2	1	2	2	0	4	0	0	0	2	1	0	3	3
11/7/2015 20:38:12	3	Spain	Spain	1	4	2	2	2	2	4	5	5	3	3	1	3	3	3	3	3	3	3	3	3	3	2	3	3	3	2	3	3	2	3	3	2	2	3	4	2	1	2	0	0	0	0	2	2	0
11/7/2015 20:42:37	3	Sweden	Sweden	1	4	2	2	2	2	4	4	5	2	2	2	2	1	3	1	2	0	0	0	1	2	2	2	2	2	2	0	2	2	2	2	2	2	0	1	0	5	0	0	0	0	0	0	0	2
11/7/2015 21:14:28	2	Spain	Spain	1	4	2	2	2	2	2	4	5	3	1	1	3	3	1	1	3	2	1	1	2	2	1	1	1	1	1	1	2	1	1	1	1	1	1	0	0	6	0	0	0	0	0	0	0	1
11/7/2015 21:29:31	3	Italy	Italy	1	4	2	2	2	2	2	4	5	2	2	3	3	0	2	0	2	3	1	2	1	3	2	2	3	3	1	3	2	2	1	2	3	1	3	0	0	6	1	0	0	0	0	1	1	2
11/7/2015 21:45:11	2	Romania	Romania	1	4	1	2	2	2	4	5	5	2	2	3	3	1	1	1	2	2	3	3	2	3	1	3	3	3	2	3	2	1	3	3	2	1	3	5	4	1	0	0	0	0	0	1	2	2
11/7/2015 22:05:30	2	Portugal	France	0	4	1	2	2	2	1	4	4	3	3	3	3	0	1	2	2	1	2	1	2	2	3	3	3	2	2	2	2	2	2	3	3	2	2	2	5	3	3	2	0	1	3	2	1	2
11/7/2015 22:06:16	2	Bulgaria	Bulgaria	1	4	2	2	2	2	4	5	4	2	1	2	3	1	3	1	2	0	3	2	2	2	3	3	3	2	2	1	2	3	3	3	2	2	1	6	0	0	0	0	0	0	0	0	0	3
11/7/2015 22:13:13	4	USA	USA	1	6	2	2	2	2	4	5	5	3	0	2	3	2	2	1	1	0	0	0	0	0	0	0	0	0	0	0	0	0	0	0	0	0	0	0	6	0	0	0	0	0	0	0	0	1
11/7/2015 22:18:40	4	USA	USA	1	6	2	2	2	2	3	5	5	3	0	3	3	0	2	0	0	0	2	0	0	3	3	3	3	2	1	3	3	3	3	3	2	2	3	1	0	5	0	0	0	0	0	1	0	1
11/7/2015 22:27:57	2	Brazil	Brazil	1	5	2	2	2	2	4	5	5	1	0	0	2	2	3	3	3	0	3	3	3	2	1	1	2	2	1	2	1	1	1	1	1	1	2	5	1	1	0	0	0	1	1	2	2	2
11/7/2015 22:31:28	2	Portugal	USA	0	6	1	2	2	4	4	8	5	2	3	3	3	2	1	1	1	1	2	2	3	3	1	1	2	3	0	2	3	1	2	2	2	1	2	1	5	0	1	1	0	1	1	1	1	0
11/7/2015 22:45:01	2	Italy	Netherlands	0	4	2	2	1	2	4	2	5	2	1	3	1	0	1	1	0	0	1	0	0	0	0	0	0	0	0	0	2	2	2	1	1	1	2	6	0	0	0	0	0	0	0	0	0	0
11/7/2015 22:53:34	2	Spain	Austria	0	4	2	2	2	2	2	5	5	2	2	3	3	1	3	0	2	1	2	2	2	3	1	2	2	3	1	2	2	2	2	2	2	2	2	1	5	1	1	1	1	1	1	1	1	2
11/7/2015 22:58:54	3	USA	Spain	0	4	2	2	2	2	4	5	4	3	1	2	3	2	1	0	2	0	2	1	1	1	2	2	2	2	2	2	2	1	1	1	1	1	1	0	5	1	1	2	2	1	2	1	1	1
11/7/2015 23:21:00	2	India	India	1	2	2	2	2	3	2	3	4	3	2	2	3	1	2	2	2	2	2	2	1	2	3	3	2	3	2	2	3	3	3	3	3	2	3	6	0	0	0	0	0	1	1	1	2	1
11/7/2015 23:52:16	2	USA	USA	1	6	2	2	2	2	3	3	4	3	2	0	1	1	1	1	0	0	0	0	1	2	2	2	3	1	1	2	2	2	2	3	1	1	2	0	0	6	0	0	0	1	1	0	0	1
11/8/2015 0:26:50	1	USA	USA	1	6	2	1	2	1	2	3	1	3	3	3	3	2	1	3	1	2	0	0	1	1	1	3	3	1	1	2	1	1	3	3	1	1	2	1	5	1	0	0	0	1	1	1	1	1
11/8/2015 0:34:46	4	USA	USA	1	6	2	2	2	2	4	5	5	2	1	2	2	0	2	0	0	1	2	0	0	3	1	2	1	2	1	3	3	1	2	2	1	1	3	4	1	0	0	0	0	0	0	2	2	1
11/8/2015 0:45:11	4	USA	USA	1	6	2	2	2	2	4	5	4	2	0	1	2	1	1	1	1	0	0	0	0	2	0	0	0	2	2	1	2	0	0	0	2	2	1	0	0	6	0	0	0	0	0	1	1	1
11/8/2015 0:45:51	2	India	India	1	2	2	2	2	1	3	4	6	3	1	2	3	0	0	0	1	0	2	1	1	3	1	2	3	2	2	3	3	1	2	3	2	2	3	6	0	0	0	0	0	0	0	0	1	2
11/8/2015 1:03:00	3	Italy	Italy	1	4	2	2	2	2	3	4	5	3	1	3	3	0	0	0	2	1	1	0	0	2	0	1	3	3	2	2	1	2	3	2	1	1	2	0	4	1	0	0	0	1	1	1	1	1
11/8/2015 1:26:09	1	USA	USA	1	6	2	1	2	2	2	3	1	3	1	2	3	2	2	2	0	0	1	0	1	3	0	0	0	1	1	3	3	0	0	0	1	1	3	0	2	0	0	0	0	0	0	0	0	0
11/8/2015 1:40:33	4	Italy	Italy	1	4	1	2	2	2	4	4	4	3	2	2	3	3	3	3	3	3	3	3	3	2	2	2	2	2	2	2	2	2	2	2	2	2	2	1	6	1	0	0	0	0	0	1	1	1
11/8/2015 1:55:29	2	USA	USA	1	6	2	3	2	2	4	4	4	3	2	2	2	2	1	2	0	1	0	0	0	0	0	0	0	0	0	0	2	2	2	2	2	2	3	0	0	6	0	0	0	0	2	0	1	1
11/8/2015 2:21:04	3	USA	USA	1	6	1	2	2	2	4	5	5	3	0	2	3	2	1	1	1	1	2	1	0	3	3	3	3	3	1	3	3	3	3	3	3	1	3	1	0	5	0	2	0	0	0	1	1	1
11/8/2015 2:33:46	3	Italy	Italy	1	4	2	2	1	2	3	4	4	2	2	1	3	0	2	0	2	1	2	0	2	2	2	1	3	3	1	3	2	2	2	3	2	1	0	2	3	3	1	2	1	2	1	2	1	2
11/8/2015 3:26:57	1	United Kingdom	United Kingdom	1	4	2	1	1	4	1	10	6	3	1	1	3	2	2	2	3	1	2	2	2	0	0	0	0	0	0	0	3	2	2	3	3	2	1	6	0	0	0	0	0	2	2	2	2	2
11/8/2015 4:02:29	2	Austria	Austria	1	4	2	1	2	3	4	9	5	2	3	3	1	2	2	2	0	0	1	1	2	3	2	2	3	3	2	3	3	2	2	3	3	2	3	1	5	0	1	0	0	1	2	1	1	2
11/8/2015 4:09:58	3	Canada	Canada	1	6	1	2	2	2	4	3	5	2	1	1	2	1	2	2	1	0	1	1	1	3	1	3	2	3	2	1	3	1	2	2	2	2	2	0	0	6	1	0	0	1	2	1	1	1
11/8/2015 5:11:00	2	USA	USA	1	6	2	2	2	2	3	4	5	3	3	3	3	1	3	1	1	0	1	1	1	1	1	1	1	1	1	1	2	2	2	2	2	2	2	1	1	5	0	0	0	0	0	2	1	1
11/8/2015 5:25:38	2	Germany	USA	0	6	2	2	2	4	3	8	4	2	3	2	2	1	1	3	1	0	0	0	1	2	1	1	2	2	2	2	2	2	2	2	2	2	2	0	0	6	0	1	1	2	1	1	2	1
11/8/2015 9:13:00	3	Peru	USA	0	6	2	2	2	4	4	8	4	2	1	2	1	1	1	0	0	0	1	1	1	1	1	1	1	1	1	1	1	1	1	1	1	1	1	0	6	0	0	0	0	0	0	0	0	1
11/8/2015 13:33:49	4	India	India	1	2	2	2	2	2	4	5	1	2	2	2	2	0	0	0	2	0	0	1	1	0	2	2	0	0	0	0	0	2	2	0	0	0	0	0	0	6	0	0	0	0	0	0	0	0
11/8/2015 14:49:35	3	Italy	Italy	1	4	2	2	2	2	4	4	5	2	0	1	2	2	0	0	2	0	2	2	1	2	1	3	3	0	1	3	2	1	2	2	3	1	2	0	6	0	0	0	0	0	0	0	0	0
11/8/2015 15:09:53	2	Italy	Italy	1	4	1	2	2	2	3	4	5	3	0	1	3	2	2	3	2	2	3	3	2	3	1	2	3	2	1	2	3	2	2	3	2	1	3	1	5	0	0	0	0	1	1	1	2	1
11/8/2015 15:37:16	4	USA	USA	1	6	2	2	2	2	4	5	4	3	0	1	3	0	3	0	0	0	2	0	0	3	0	3	3	3	1	3	3	2	3	3	1	3	3	1	4	2	0	0	0	1	1	2	2	2
11/8/2015 15:49:46	1	Czech Republic	Czech Republic	1	4	2	1	2	2	1	2	6	3	3	3	2	1	2	3	0	0	1	0	1	1	1	2	3	3	1	2	1	3	3	2	3	1	2	6	0	0	3	0	0	1	1	1	2	1
11/8/2015 16:09:12	3	USA	Canada	0	6	1	1	2	2	4	5	4	3	1	2	3	3	3	3	3	3	2	1	2	3	2	2	3	3	2	2	3	3	3	3	3	3	3	5	1	0	0	0	0	0	0	1	0	0
11/8/2015 16:10:28	1	France	Australia	0	1	2	1	2	2	2		6	3	3	3	3	0	0	3	1	0	0	0	1	3	0	0	2	3	1	3	3	2	2	2	1	1	3	4	1	0	0	0	0	2	0	0	2	0
11/8/2015 16:18:30	1	Bulgaria	Bulgaria	1	4	2	1	2	2	2	3	0	3	3	3	3	2	2	3	2	0	0	0	1	3	0	0	0	3	3	3	3	0	0	0	3	0	3	6	0	0	2	1	1	1	1	1	1	1
11/8/2015 16:37:19	1	USA	United Kingdom	0	4	1	1	2	2	1	6	1	1	3	3	3	2	2	2	1	0	1	0	2	1	1	3	3	3	3	1	2	1	1	1	2	1	1	6	0	0	0	0	0	2	0	0	2	2
11/8/2015 16:43:02	4	Russia	Russia	1	2	2	2	2	3	3	5	1	3	0	1	1	0	0	0	3	0	1	1	1	3	1	1	2	2	1	1	3	1	1	2	2	1	1	1	1	6	0	0	0	1	0	0	1	1
11/8/2015 16:46:27	2	Vietnam	Vietnam	1	2	2	2	2	2	4	2	2	2	3	2	2	2	2	2	1	1	2	2	2	2	2	2	2	2	2	2	2	2	2	2	2	2	2	3	4	3	1	0	0	1	1	0	1	1
11/8/2015 16:51:39	1	Canada	Canada	1	6	2	2	2	2	2	1	1	1	3	1	2	1	2	3	1	2	2	1	2	2	1	3	3	2	2	3	2	1	3	3	2	2	3	0	6	0	0	0	0	1	1	2	2	0
11/8/2015 17:03:51	3	Denmark	Estonia	0	4	2	1	2	2	3	5	3	2	0	1	3	1	3	1	3	0	0	1	3	3	1	2	3	3	1	3	2	1	1	3	3	2	3	0	6	6	0	0	0	1	0	3	1	1
11/8/2015 17:05:18	2	Germany	Germany	1	4	1	1	2	3	2		5	2	0	0	2	2	2	2	2	2	2	2	2	2	1	2	2	2	1	3	3	3	3	3	3	3	3	5	1	1	1	2	2	1	1	1	1	1
11/8/2015 17:22:24	2	Denmark	Denmark	1	4	2	2	2	2	4	5	5	3	2	2	2	1	2	2	3	0	0	1	2	3	0	2	1	3	2	2	3	1	2	2	3	2	2	0	6	6	0	0	0	2	2	1	2	0
11/8/2015 17:38:30	3	United Kingdom	United Kingdom	1	4	2	1	1	2	3	5	3	2	1	1	2	1	2	0	3	0	0	1	2	2	2	2	2	2	2	2	2	2	2	2	2	2	2	6	0	0	0	0	0	0	0	2	1	2
11/8/2015 17:44:17	3	South Korea	South Korea	1	2	1	1	2	2	4	5	4	3	3	3	2	0	3	3	0	1	2	1	0	3	3	3	3	3	3	3	3	3	3	3	3	3	3	4	3	0	0	0	0	0	0	0	0	1
11/8/2015 17:50:51	1	Poland	Poland	1	4	2	2	2	2	2	3	3	3	1	2	2	1	2	2	3	0	1	1	1	2	2	2	2	2	2	1	2	2	2	2	2	2	2	6	0	0	3	3	3	1	1	1	1	1
11/8/2015 18:15:22	2	Canada	UAE	0	2	2	1	2	4	2	10	6	2	2	1	3	2	1	1	1	1	2	2	2	1	2	2	1	1	2	2	2	2	2	3	3	2	2	6	0	0	0	0	0	2	1	0	2	1
11/8/2015 18:18:52	2	Norway	Norway	1	4	2	2	2	2	4	5	6	3	1	1	3	2	2	1	1	0	0	0	0	2	0	0	2	2	2	3	2	1	1	2	1	1	2	2	2	2	0	0	0	0	0	2	0	1
11/8/2015 19:09:17	3	Brazil	Brazil	1	5	2	3	2	2	4	5	4	2	1	1	3	1	3	0	2	0	2	0	3	3	1	2	3	3	2	2	1	1	1	3	2	1	2	3	1	1	1	0	0	0	1	2	1	1
11/8/2015 19:48:17	3	Norway	Norway	1	4	2	1	2	2	4	5	1	2	0	1	2	0	0	0	0	0	0	0	0	0	0	0	0	0	0	0	2	0	2	1	2	0	0	6	0	0	0	0	0	0	0	0	0	0
11/8/2015 20:01:15	2	Italy	France	0	4	2	2	2	2	2	3	5	2	2	3	3	2	1	2	3	1	0	0	2	3	3	3	3	3	3	3	3	3	3	3	3	3	3	0	6	0	0	0	0	1	2	1	1	1
11/8/2015 20:13:47	2	Vietnam	Vietnam	1	2	2	2	2	2	4	2	4	2	2	1	2	2	2	2	2	2	2	2	2	2	0	1	3	3	1	1	2	2	2	2	2	2	2	6	0	0	0	1	0	2	0	0	0	0
11/8/2015 20:37:57	1	USA	USA	1	6	1	2	2	2	2	3	5	3	3	3	2	3	2	3	0	3	0	0	3	0	0	0	0	0	0	0	0	0	0	0	0	0	0	1	5	0	3	3	0	3	1	0	0	1
11/8/2015 21:03:21	4	USA	USA	1	6	2	2	2	2	4	5	1	3	1	2	2	1	2	0	2	1	2	2	2	3	1	3	2	3	2	3	2	0	2	3	1	1	1	3	3	1	2	2	2	0	1	2	1	1
11/8/2015 21:07:40	2	Netherlands	Netherlands	1	4	2	2	2	2	2	4	5	3	1	2	2	1	0	1	1	0	3	0	1	2	0	2	3	3	1	3	2	2	2	2	2	2	2	5	1	1	0	0	0	1	0	0	0	2
11/8/2015 21:29:03	1	Japan	Japan	1	2	2	1	1	2	2	7	0	3	3	2	2	1	1	1	2	2	1	2	2	3	1	1	1	3	1	1	2	2	1	3	3	2	2	1	0	0	0	0	0	0	0	0	0	1
11/8/2015 21:41:58	1	Malaysia	Malaysia	1	2	2	2	2	2	2	2	6	2	1	3	3	1	2	2	3	3	3	3	1	3	1	3	3	3	1	3	2	2	3	3	3	2	3	2	0	0	0	0	0	1	1	1	1	1
11/8/2015 21:55:32	2	Belgium	Luxembourg	0	4	2	1	2	3	2	9	4	2	2	2	2	2	2	2	1	0	2	2	2	2	1	1	3	2	1	3	1	2	3	1	2	2	1	1	0	5	0	0	0	2	1	0	1	1
11/8/2015 21:55:35	2	Greece	Greece	1	4	1	3	2		3	9	1	1	0	1	2	0	3	3	3	3	1	3	0	0	3	3	2	0	0	3	3	3	3	3	0	0	3	0	0	0	3	0	3	0	1	0	0	3
11/8/2015 21:59:18	1	France	France	1	4	2	1	2	2	2	7	4	2	2	2	2	1	1	1	2	2	1	1	2	1	2	2	1	1	2	1	2	2	2	2	2	2	2	0	6	0	0	0	3	0	0	0	0	3
11/8/2015 23:05:35	2	Pakistan	Pakistan	1	2	2	2	2	2	4	3	5	3	2	2	2	1	2	3	3	3	2	3	3	3	2	2	2	3	2	3	3	2	2	2	3	2	3	6	0	0	0	0	0	1	1	1	1	1
11/8/2015 23:13:36	4	Canada	Canada	1	6	2	2	2	2	4	5	4	3	3	3	3	1	3	0	0	0	2	0	0	3	2	3	2	3	1	3	3	3	3	3	3	1	3	2	2	2	0	0	0	0	0	2	1	1
11/8/2015 23:20:47	3	Italy	Italy	1	4	2	2	2	2	2	5	5	2	3	3	2	1	1	1	2	1	1	2	2	3	2	2	2	1	1	2	2	2	2	1	1	1	3	1	5	5	0	0	0	0	0	1	0	1
11/8/2015 23:49:34	2	Mexico	Mexico	1	6	2	2	2	2	3	5	1	2	3	2	2	2	2	1	3	2	1	3	3	2	2	2	1	2	1	1	2	3	1	1	1	1	1	6	1	1	2	1	1	2	3	1	2	1
11/9/2015 0:14:43	2	USA	USA	1	6	2	2	2	2	2	4	5	3	2	2	2	2	1	1	0	0	0	0	1	2	2	2	2	2	1	3	2	1	1	2	2	1	3	0	6	0	0	0	0	0	0	0	1	2
11/9/2015 0:39:01	2	USA	USA	1	6	2	2	2	2	4	5	5	3	3	3	3	3	2	3	2	1	2	2	3	0	0	0	0	0	0	0	0	0	0	0	0	0	0	5	1	0	1	1	1	1	1	1	1	3
11/9/2015 0:40:40	4	Germany	Germany	1	4	2	1	2	2	4	2	2	2	1	1	2	1	1	0	0	0	0	0	0	2	1	1	1	2	1	2	2	2	2	2	2	2	2	1	3	4	0	0	0	0	0	1	1	0
11/9/2015 0:47:31	4	USA	USA	1	6	2	2	2	2	4	5	3	3	0	1	2	0	0	0	0	0	2	0	1	2	2	2	1	1	1	2	2	1	2	2	3	0	2	1	3	3	0	0	0	0	0	0	1	1
11/9/2015 1:03:49	1	Malaysia	Malaysia	1	2	2	2	2	2	2	2	2	3	2	3	2	2	3	1	1	1	1	1	2	2	2	3	3	2	1	3	2	1	3	2	2	1	3	5	1	1	0	0	0	1	1	2	1	2
11/9/2015 1:43:44	2	Switzerland	Germany	0	4	2	2	2	2	3	5	5	3	1	3	3	3	3	3	3	3	3	3	3	3	1	1	3	3	3	3	0	0	0	0	0	0	0	3	3	3	0	0	0	0	0	0	0	0
11/9/2015 1:51:54	1	USA	USA	1	6	2	2	2	4	2	10	6	3	1	2	3	1	0	1	0	0	3	1	2	3	1	1	2	3	1	3	3	1	2	2	3	1	2	6	0	0	0	0	0	1	1	1	2	0
11/9/2015 2:01:29	2	Japan	USA	0	6	2	2	2	2	4	5	5	3	1	3	3	3	1	1	0	1	1	0	1	2	1	2	1	2	1	2	2	1	2	1	2	1	2	0	5	1	0	0	0	0	0	0	0	2
11/9/2015 2:14:59	1	Canada	Canada	1	6	2	1	2	2	1	6	6	2	2	3	2	1	0	3	2	0	3	2	2	2	2	2	2	2	2	2	2	2	2	2	2	2	2	5	0	2	0	0	0	1	0	0	1	1
11/9/2015 2:16:54	4	France	France	1	4	2	2	2	3	4	5	2	3	1	2	2	0	1	1	1	0	1	0	0	3	2	2	2	3	3	3	3	2	2	2	3	3	3	1	4	1	0	0	0	1	1	1	1	1
11/9/2015 2:20:34	4	Italy	Italy	1	4	2	2	3	2	4	5	4	3	1	1	3	0	1	0	1	0	0	0	1	1	0	0	0	1	1	0	1	0	0	0	1	1	0	0	0	6	1	2	3	1	2	1	0	1
11/9/2015 2:26:15	2	Italy	Italy	1	4	1	2	2	3	3	8	6	3	3	3	3	2	1	2	2	1	1	2	2	2	2	2	1	2	2	1	2	2	2	2	2	2	2	3	3	0	3	1	3	1	1	0	1	2
11/9/2015 2:26:16	2	Belgium	Belgium	1	4	1	1	2	2	4	2	5	2	1	2	3	2	2	2	2	1	3	1	2	2	1	3	3	3	1	2	2	1	2	1	2	1	2	4	3	1	0	0	0	0	0	2	2	2
[truncated: 361 more rows]
